# Supplementary material for: {2,2′-[Ethyl­enebis(nitrilo­methyl­idyne)]diphenolato-κ4 O,N,N′,O′}oxido­vanadium(IV)
Source: Acta Crystallogr Sect E Struct Rep Online. 2008 May 7;64(Pt 6):m775–6. doi: 10.1107/S1600536808010611 (PMC2961374; doi:10.1107/S1600536808010611)
Supplement: Supplementary file 1 [file e-64-0m775-sup1.cif]

##############################################################################
###                                                                        ###
###        Electronic paper (Acta Crystallographica Section E)             ###
###                                                                        ###
##############################################################################
#                                                                            #
# This CIF contains the data in a paper accepted for publication in Acta     #
# Crystallographica Section E. It conforms to the requirements of Notes      #
# for Authors for Section E, and has been peer reviewed under the auspices   #
# of the IUCr Commission on Journals.                                        #
#                                                                            #
# Full details of the Crystallographic Information File format               #
# are given in the paper "The Crystallographic Information File (CIF):       #
# a New Standard Archive File for Crystallography" by S. R. Hall, F. H.      #
# Allen and I. D. Brown [Acta Cryst. (1991), A47, 655-685].                  #
#                                                                            #
# The current version of the core CIF dictionary is obtainable from          #
# ftp://ftp.iucr.org/pub/cif_core.dic. The current version number is 2.4.    #
#                                                                            #
# Software is freely available for graphical display of the structure(s) in  #
# this CIF.  For information consult the CIF home page http://www.iucr.org/  #
# cif/home.html                                                              #
#                                                                            #
# This file may be used for bona fide research purposes within the           #
# scientific community so long as proper attribution is given to the journal # 
# article from which it was obtained.                                        #
#                                                                            #
##############################################################################
                                             
data_global
_audit_creation_method     'SHELXL97'
_journal_date_recd_electronic     2008-03-10
_journal_date_accepted     2008-04-17
_journal_name_full     'Acta Crystallographica, Section E'
_journal_year     2008
_journal_volume     64
_journal_issue      6
_journal_page_first     m775
_journal_page_last     m776
_journal_paper_category     QM
_journal_coeditor_code     HY2124
_publ_contact_author_name     'Cheng Wang'
_publ_contact_author_address
;
School of Chemistry and Materials Science
Heilongjiang University
Harbin 150080
People's Republic of China
;
_publ_contact_author_email     wangc_93@yahoo.com
_publ_contact_author_fax     +86-431-85098620
_publ_contact_author_phone     +86-431-85098620
_publ_section_title
;\
{2,2'-[Ethylenebis(nitrilomethylidyne)]diphenolato-\k^4^<i>O</i>,<i>N</i>,\
<i>N</i>',<i>O</i>'}oxidovanadium(IV)
;
loop_
    _publ_author_name
    _publ_author_address
    'Cheng Wang'
;
School of Chemistry and Materials Science
Heilongjiang University
Harbin 150080
People's Republic of China
;
    'Ji-Hong Yuan'
;
School of Chemistry and Materials Science
Heilongjiang University
Harbin 150080
People's Republic of China
;
    'Gang Xie'
;
School of Chemistry and Materials Science
Heilongjiang University
Harbin 150080
People's Republic of China
;
    'Ming-Juan Yu'
;
Mudanjiang Lingtai Pharmaceutical Co. Ltd
Heilongjiang University
Mudanjiang 157000
People's Republic of China
;
    'Jing Li'
;
Mudanjiang Lingtai Pharmaceutical Co. Ltd
Heilongjiang University
Mudanjiang 157000
People's Republic of China
;
data_I
_audit_creation_method     SHELXL-97
_chemical_name_systematic
;
{2,2'-[Ethylenebis(nitrilomethylidyne)]diphenolato-
\k^4^<i>O</i>,<i>N</i>,<i>N</i>',<i>O</i>'}oxidovanadium(IV)
;
_chemical_name_common     ?
_chemical_formula_moiety     'C16 H14 N2 O3 V'
_chemical_formula_sum     'C16 H14 N2 O3 V'
_chemical_formula_iupac     '[V (C16 H14 N2 O2) O]'
_chemical_formula_weight     333.23
_chemical_melting_point     ?
_symmetry_cell_setting     Monoclinic
_symmetry_space_group_name_H-M     'P 21'
_symmetry_space_group_name_hall     'P 2yb'
loop_
    _symmetry_equiv_pos_as_xyz
    'x, y, z'
    '-x, y+1/2, -z'
_cell_length_a     13.648(3)
_cell_length_b     6.8085(14)
_cell_length_c     15.952(3)
_cell_angle_alpha     90.00
_cell_angle_beta     98.24(3)
_cell_angle_gamma     90.00
_cell_volume     1466.9(5)
_cell_formula_units_Z     4
_cell_measurement_reflns_used     9875
_cell_measurement_theta_min     3.0
_cell_measurement_theta_max     27.5
_cell_measurement_temperature     293(2)
_exptl_crystal_description     block
_exptl_crystal_colour     black
_exptl_crystal_size_max     0.32
_exptl_crystal_size_mid     0.21
_exptl_crystal_size_min     0.11
_exptl_crystal_density_diffrn     1.509
_exptl_crystal_density_meas     ?
_exptl_crystal_density_method     'not measured'
_exptl_crystal_F_000     684
_exptl_absorpt_coefficient_mu     0.690
_exptl_absorpt_correction_type     multi-scan
_exptl_absorpt_process_details     '(ABSCOR; Higashi, 1995)'
_exptl_absorpt_correction_T_min     0.8090
_exptl_absorpt_correction_T_max     0.9299
_diffrn_ambient_temperature     293(2)
_diffrn_radiation_type     MoK\a
_diffrn_radiation_wavelength     0.71073
_diffrn_radiation_source     'rotating anode'
_diffrn_radiation_monochromator     graphite
_diffrn_measurement_device_type     'Rigaku R-AXIS RAPID'
_diffrn_measurement_method     \w
_diffrn_detector_area_resol_mean     10.0
_diffrn_reflns_number     14358
_diffrn_reflns_av_R_equivalents     0.0285
_diffrn_reflns_av_sigmaI/netI     0.0402
_diffrn_reflns_theta_min     3.02
_diffrn_reflns_theta_max     27.47
_diffrn_reflns_theta_full     27.47
_diffrn_measured_fraction_theta_max     0.997
_diffrn_measured_fraction_theta_full     0.997
_diffrn_reflns_limit_h_min     -17
_diffrn_reflns_limit_h_max     17
_diffrn_reflns_limit_k_min     -8
_diffrn_reflns_limit_k_max     8
_diffrn_reflns_limit_l_min     -20
_diffrn_reflns_limit_l_max     19
_diffrn_standards_number     ?
_diffrn_standards_interval_count     ?
_diffrn_standards_interval_time     ?
_diffrn_standards_decay_%     ?
_reflns_number_total     6102
_reflns_number_gt     4561
_reflns_threshold_expression     I>2\s(I)
_refine_ls_structure_factor_coef     Fsqd
_refine_ls_matrix_type     full
_refine_ls_R_factor_all     0.0633
_refine_ls_R_factor_gt     0.0430
_refine_ls_wR_factor_gt     0.0996
_refine_ls_wR_factor_ref     0.1094
_refine_ls_goodness_of_fit_ref     1.030
_refine_ls_restrained_S_all     1.034
_refine_ls_number_reflns     6102
_refine_ls_number_parameters     397
_refine_ls_number_restraints     2
_refine_ls_hydrogen_treatment     constr
_refine_ls_weighting_scheme     calc
_refine_ls_weighting_details
         'calc w=1/[\s^2^(Fo^2^)+(0.0582P)^2^+0.1081P] where P=(Fo^2^+2Fc^2^)/3'
_atom_sites_solution_hydrogens     geom
_atom_sites_solution_primary     direct
_atom_sites_solution_secondary     difmap
_refine_ls_shift/su_max     0.006
_refine_ls_shift/su_mean     0.000
_refine_diff_density_max     0.565
_refine_diff_density_min     -0.435
_refine_ls_extinction_method     none
_refine_ls_extinction_coef     ?
_refine_ls_abs_structure_details     'Flack (1983), 2456 Friedel pairs'
_refine_ls_abs_structure_Flack     0.01(2)
loop_
    _atom_type_symbol
    _atom_type_description
    _atom_type_scat_dispersion_real
    _atom_type_scat_dispersion_imag
    _atom_type_scat_source
    'C' 'C' 0.0033 0.0016
                         'International Tables Vol C Tables 4.2.6.8 and 6.1.1.4'
    'H' 'H' 0.0000 0.0000
                         'International Tables Vol C Tables 4.2.6.8 and 6.1.1.4'
    'N' 'N' 0.0061 0.0033
                         'International Tables Vol C Tables 4.2.6.8 and 6.1.1.4'
    'O' 'O' 0.0106 0.0060
                         'International Tables Vol C Tables 4.2.6.8 and 6.1.1.4'
    'V' 'V' 0.3005 0.5294
                         'International Tables Vol C Tables 4.2.6.8 and 6.1.1.4'
_computing_data_collection     'PROCESS-AUTO (Rigaku, 1998)'
_computing_cell_refinement     'PROCESS-AUTO (Rigaku, 1998)'
_computing_data_reduction     'PROCESS-AUTO (Rigaku, 1998)'
_computing_structure_solution     'SHELXS97 (Sheldrick, 2008)'
_computing_structure_refinement     'SHELXL97 (Sheldrick, 2008)'
_computing_molecular_graphics     'SHELXTL-Plus (Sheldrick, 2008)'
_computing_publication_material     'SHELXL97 (Sheldrick, 2008)'
loop_
    _atom_site_type_symbol
    _atom_site_label
    _atom_site_fract_x
    _atom_site_fract_y
    _atom_site_fract_z
    _atom_site_U_iso_or_equiv
    _atom_site_adp_type
    _atom_site_calc_flag
    _atom_site_refinement_flags
    _atom_site_occupancy
    _atom_site_disorder_assembly
    _atom_site_disorder_group
    V V1 0.27998(4) 0.86758(8) 0.08474(3) 0.04713(15) Uani d . 1 . .
    V V2 0.73287(4) 0.88060(8) 0.57991(3) 0.04920(15) Uani d . 1 . .
    N N1 0.2175(2) 1.1335(4) 0.04608(19) 0.0488(7) Uani d . 1 . .
    N N2 0.3847(2) 1.0619(4) 0.14130(17) 0.0510(7) Uani d . 1 . .
    N N3 0.6545(3) 1.1035(4) 0.62647(19) 0.0596(8) Uani d . 1 . .
    N N4 0.7996(3) 1.1273(4) 0.5380(2) 0.0683(9) Uani d . 1 . .
    O O1 0.2286(2) 0.7938(4) 0.16192(18) 0.0759(8) Uani d . 1 . .
    O O2 0.8039(3) 0.7978(4) 0.65914(19) 0.0841(9) Uani d . 1 . .
    O O3 0.20463(17) 0.7577(3) -0.01603(15) 0.0507(6) Uani d . 1 . .
    O O4 0.38881(19) 0.7014(3) 0.06653(15) 0.0565(6) Uani d . 1 . .
    O O5 0.61179(19) 0.7339(3) 0.56339(14) 0.0555(6) Uani d . 1 . .
    O O6 0.7688(2) 0.7514(4) 0.48130(16) 0.0598(6) Uani d . 1 . .
    C C1 0.1221(3) 0.8198(5) -0.0612(2) 0.0455(8) Uani d . 1 . .
    C C2 0.0694(3) 0.6938(6) -0.1214(2) 0.0602(10) Uani d . 1 . .
    H H2 0.0934 0.5679 -0.1283 0.072 Uiso calc R 1 . .
    C C3 -0.0166(3) 0.7526(7) -0.1700(3) 0.0677(11) Uani d . 1 . .
    H H3 -0.0504 0.6651 -0.2086 0.081 Uiso calc R 1 . .
    C C4 -0.0541(3) 0.9403(6) -0.1627(2) 0.0618(10) Uani d . 1 . .
    H H4 -0.1125 0.9790 -0.1959 0.074 Uiso calc R 1 . .
    C C5 -0.0043(3) 1.0658(6) -0.1062(2) 0.0565(9) Uani d . 1 . .
    H H5 -0.0292 1.1917 -0.1011 0.068 Uiso calc R 1 . .
    C C6 0.0835(3) 1.0116(5) -0.0554(2) 0.0465(8) Uani d . 1 . .
    C C7 0.1371(3) 1.1600(5) -0.0042(2) 0.0508(8) Uani d . 1 . .
    H H7 0.1111 1.2865 -0.0079 0.061 Uiso calc R 1 . .
    C C8 0.2716(3) 1.3091(5) 0.0809(2) 0.0613(10) Uani d . 1 . .
    H H8A 0.2253 1.4092 0.0937 0.074 Uiso calc R 1 . .
    H H8B 0.3107 1.3622 0.0401 0.074 Uiso calc R 1 . .
    C C9 0.3379(3) 1.2495(5) 0.1604(3) 0.0655(10) Uani d . 1 . .
    H H9A 0.3879 1.3491 0.1764 0.079 Uiso calc R 1 . .
    H H9B 0.2996 1.2324 0.2067 0.079 Uiso calc R 1 . .
    C C10 0.4778(3) 1.0407(5) 0.1580(2) 0.0556(9) Uani d . 1 . .
    H H10 0.5143 1.1453 0.1836 0.067 Uiso calc R 1 . .
    C C11 0.5313(3) 0.8654(7) 0.13993(19) 0.0540(7) Uani d . 1 . .
    C C12 0.6340(3) 0.8573(8) 0.1668(2) 0.0697(10) Uani d . 1 . .
    H H12 0.6657 0.9654 0.1942 0.084 Uiso calc R 1 . .
    C C13 0.6879(3) 0.6955(8) 0.1537(3) 0.0760(13) Uani d . 1 . .
    H H13 0.7557 0.6931 0.1720 0.091 Uiso calc R 1 . .
    C C14 0.6415(3) 0.5350(7) 0.1133(2) 0.0702(12) Uani d . 1 . .
    H H14 0.6780 0.4227 0.1058 0.084 Uiso calc R 1 . .
    C C15 0.5407(3) 0.5390(6) 0.0837(2) 0.0584(9) Uani d . 1 . .
    H H15 0.5109 0.4309 0.0549 0.070 Uiso calc R 1 . .
    C C16 0.4833(3) 0.7039(5) 0.0967(2) 0.0515(8) Uani d . 1 . .
    C C17 0.5307(3) 0.7501(5) 0.5992(2) 0.0506(8) Uani d . 1 . .
    C C18 0.4647(3) 0.5918(7) 0.5952(2) 0.0599(9) Uani d . 1 . .
    H H18 0.4790 0.4774 0.5675 0.072 Uiso calc R 1 . .
    C C19 0.3798(3) 0.6014(8) 0.6310(2) 0.0695(11) Uani d . 1 . .
    H H19 0.3383 0.4926 0.6283 0.083 Uiso calc R 1 . .
    C C20 0.3545(3) 0.7698(8) 0.6711(3) 0.0798(13) Uani d . 1 . .
    H H20 0.2964 0.7748 0.6952 0.096 Uiso calc R 1 . .
    C C21 0.4155(3) 0.9279(7) 0.6749(2) 0.0707(12) Uani d . 1 . .
    H H21 0.3975 1.0427 0.7004 0.085 Uiso calc R 1 . .
    C C22 0.5057(3) 0.9226(5) 0.6412(2) 0.0561(9) Uani d . 1 . .
    C C23 0.5682(4) 1.0928(6) 0.6496(2) 0.0658(11) Uani d . 1 . .
    H H23 0.5445 1.2043 0.6738 0.079 Uiso calc R 1 . .
    C C24 0.7116(5) 1.2892(6) 0.6381(3) 0.0991(19) Uani d D 1 . .
    H H24A 0.6669 1.3988 0.6419 0.119 Uiso calc R 1 . .
    H H24B 0.7578 1.2838 0.6903 0.119 Uiso calc R 1 . .
    C C25 0.7656(5) 1.3167(7) 0.5658(4) 0.119(2) Uani d D 1 . .
    H H25A 0.7226 1.3786 0.5196 0.143 Uiso calc R 1 . .
    H H25B 0.8220 1.4023 0.5819 0.143 Uiso calc R 1 . .
    C C26 0.8629(4) 1.1322(6) 0.4880(3) 0.0761(12) Uani d . 1 . .
    H H26 0.8954 1.2507 0.4828 0.091 Uiso calc R 1 . .
    C C27 0.8889(3) 0.9717(6) 0.4386(3) 0.0642(11) Uani d . 1 . .
    C C28 0.9623(4) 0.9992(9) 0.3841(3) 0.0943(16) Uani d . 1 . .
    H H28 0.9960 1.1180 0.3849 0.113 Uiso calc R 1 . .
    C C29 0.9831(4) 0.8558(12) 0.3318(3) 0.1094(19) Uani d . 1 . .
    H H29 1.0310 0.8764 0.2967 0.131 Uiso calc R 1 . .
    C C30 0.9342(4) 0.6780(9) 0.3294(3) 0.0943(16) Uani d . 1 . .
    H H30 0.9491 0.5799 0.2927 0.113 Uiso calc R 1 . .
    C C31 0.8646(3) 0.6461(7) 0.3805(3) 0.0742(12) Uani d . 1 . .
    H H31 0.8327 0.5251 0.3785 0.089 Uiso calc R 1 . .
    C C32 0.8391(3) 0.7910(6) 0.4364(2) 0.0571(9) Uani d . 1 . .
loop_
    _atom_site_aniso_label
    _atom_site_aniso_U_11
    _atom_site_aniso_U_22
    _atom_site_aniso_U_33
    _atom_site_aniso_U_12
    _atom_site_aniso_U_13
    _atom_site_aniso_U_23
    V1 0.0570(3) 0.0332(2) 0.0502(3) -0.0080(3) 0.0042(2) -0.0022(3)
    V2 0.0635(4) 0.0335(3) 0.0486(3) 0.0022(3) 0.0011(2) -0.0011(3)
    N1 0.0523(18) 0.0317(13) 0.0634(17) -0.0046(11) 0.0115(14) -0.0086(12)
    N2 0.058(2) 0.0402(15) 0.0517(15) -0.0092(13) -0.0015(14) -0.0046(13)
    N3 0.086(3) 0.0376(15) 0.0562(17) -0.0007(15) 0.0125(17) -0.0066(13)
    N4 0.070(2) 0.0378(15) 0.099(3) -0.0036(14) 0.021(2) -0.0029(16)
    O1 0.091(2) 0.0718(18) 0.0661(16) -0.0279(15) 0.0150(15) 0.0010(13)
    O2 0.107(2) 0.0601(16) 0.0731(17) 0.0166(16) -0.0276(17) -0.0025(14)
    O3 0.0551(15) 0.0352(11) 0.0596(13) -0.0047(10) 0.0002(11) -0.0074(10)
    O4 0.0562(16) 0.0389(12) 0.0703(15) -0.0014(11) -0.0049(12) -0.0058(12)
    O5 0.0669(17) 0.0444(13) 0.0576(13) -0.0018(11) 0.0176(12) -0.0068(11)
    O6 0.0676(17) 0.0475(14) 0.0673(15) -0.0011(12) 0.0199(13) -0.0065(12)
    C1 0.048(2) 0.0438(19) 0.0456(16) -0.0060(13) 0.0084(15) -0.0008(13)
    C2 0.073(3) 0.048(2) 0.058(2) -0.0034(18) 0.004(2) -0.0103(18)
    C3 0.064(3) 0.077(3) 0.060(2) -0.013(2) -0.001(2) -0.011(2)
    C4 0.054(2) 0.083(3) 0.0466(18) 0.0014(19) -0.0004(16) 0.0002(18)
    C5 0.053(2) 0.062(2) 0.0548(19) 0.0058(18) 0.0100(17) 0.0008(18)
    C6 0.048(2) 0.0452(18) 0.0482(17) -0.0047(14) 0.0137(15) -0.0017(15)
    C7 0.049(2) 0.0370(17) 0.068(2) 0.0027(14) 0.0119(18) 0.0022(15)
    C8 0.068(3) 0.0352(17) 0.080(3) -0.0031(15) 0.007(2) -0.0101(16)
    C9 0.076(3) 0.0449(19) 0.073(2) -0.0094(18) 0.003(2) -0.0191(19)
    C10 0.066(3) 0.0445(19) 0.0522(19) -0.0122(16) -0.0066(17) -0.0051(16)
    C11 0.057(2) 0.0536(18) 0.0494(15) -0.005(2) 0.0014(14) 0.004(2)
    C12 0.062(2) 0.087(3) 0.0583(19) -0.010(3) 0.0032(17) -0.008(3)
    C13 0.051(3) 0.115(4) 0.061(2) 0.003(3) 0.0072(19) 0.002(3)
    C14 0.066(3) 0.093(3) 0.054(2) 0.020(2) 0.017(2) 0.005(2)
    C15 0.065(3) 0.056(2) 0.0548(19) 0.0054(18) 0.0095(18) -0.0010(18)
    C16 0.060(2) 0.0502(19) 0.0432(17) -0.0002(16) 0.0024(16) 0.0043(16)
    C17 0.058(2) 0.0517(19) 0.0398(16) 0.0064(17) -0.0009(15) 0.0057(15)
    C18 0.060(3) 0.066(2) 0.0493(19) -0.0012(19) -0.0042(17) 0.0007(18)
    C19 0.056(3) 0.090(3) 0.058(2) -0.010(2) -0.0083(19) 0.013(2)
    C20 0.060(3) 0.112(4) 0.067(2) 0.011(3) 0.010(2) 0.024(3)
    C21 0.075(3) 0.077(3) 0.061(2) 0.026(2) 0.015(2) 0.013(2)
    C22 0.065(2) 0.058(2) 0.0454(16) 0.0140(17) 0.0061(16) 0.0068(16)
    C23 0.110(4) 0.0428(19) 0.0494(19) 0.016(2) 0.026(2) 0.0037(17)
    C24 0.183(6) 0.037(2) 0.085(3) -0.026(3) 0.045(4) -0.020(2)
    C25 0.143(5) 0.051(3) 0.177(6) -0.023(3) 0.071(5) -0.035(3)
    C26 0.073(3) 0.048(2) 0.108(3) -0.0116(19) 0.013(3) 0.010(2)
    C27 0.058(3) 0.062(2) 0.073(3) 0.0045(19) 0.010(2) 0.016(2)
    C28 0.087(4) 0.090(4) 0.111(4) -0.003(3) 0.032(3) 0.030(3)
    C29 0.117(4) 0.123(5) 0.101(3) 0.018(5) 0.058(3) 0.015(4)
    C30 0.108(4) 0.100(4) 0.082(3) 0.008(3) 0.039(3) 0.001(3)
    C31 0.075(3) 0.076(3) 0.075(3) 0.005(2) 0.023(2) -0.008(2)
    C32 0.052(2) 0.059(2) 0.058(2) 0.0048(17) 0.0010(18) 0.0065(17)
_geom_special_details
;
All e.s.d.'s (except the e.s.d. in the dihedral angle between two l.s. planes)
are estimated using the full covariance matrix. The cell e.s.d.'s are taken
into account individually in the estimation of e.s.d.'s in distances, angles
and torsion angles; correlations between e.s.d.'s in cell parameters are only
used when they are defined by crystal symmetry. An approximate (isotropic)
treatment of cell e.s.d.'s is used for estimating e.s.d.'s involving l.s.
planes.
;
loop_
    _geom_bond_atom_site_label_1
    _geom_bond_atom_site_label_2
    _geom_bond_site_symmetry_2
    _geom_bond_distance
    _geom_bond_publ_flag
    V1 O1 . 1.584(3) y
    V1 O4 . 1.922(3) y
    V1 O3 . 1.931(2) y
    V1 N1 . 2.058(3) y
    V1 N2 . 2.059(3) y
    V2 O2 . 1.582(3) y
    V2 O5 . 1.917(3) y
    V2 O6 . 1.926(2) y
    V2 N3 . 2.056(3) y
    V2 N4 . 2.067(3) y
    N1 C7 . 1.275(4) ?
    N1 C8 . 1.472(4) ?
    N2 C10 . 1.268(5) ?
    N2 C9 . 1.480(5) ?
    N3 C23 . 1.286(5) ?
    N3 C24 . 1.482(5) ?
    N4 C26 . 1.258(5) ?
    N4 C25 . 1.461(6) ?
    O3 C1 . 1.316(4) ?
    O4 C16 . 1.311(4) ?
    O5 C17 . 1.320(4) ?
    O6 C32 . 1.305(5) ?
    C1 C2 . 1.406(5) ?
    C1 C6 . 1.416(5) ?
    C2 C3 . 1.370(6) ?
    C2 H2 . 0.9300 ?
    C3 C4 . 1.388(6) ?
    C3 H3 . 0.9300 ?
    C4 C5 . 1.352(5) ?
    C4 H4 . 0.9300 ?
    C5 C6 . 1.396(5) ?
    C5 H5 . 0.9300 ?
    C6 C7 . 1.433(5) ?
    C7 H7 . 0.9300 ?
    C8 C9 . 1.504(5) ?
    C8 H8A . 0.9700 ?
    C8 H8B . 0.9700 ?
    C9 H9A . 0.9700 ?
    C9 H9B . 0.9700 ?
    C10 C11 . 1.450(6) ?
    C10 H10 . 0.9300 ?
    C11 C12 . 1.407(5) ?
    C11 C16 . 1.408(5) ?
    C12 C13 . 1.358(7) ?
    C12 H12 . 0.9300 ?
    C13 C14 . 1.376(7) ?
    C13 H13 . 0.9300 ?
    C14 C15 . 1.390(6) ?
    C14 H14 . 0.9300 ?
    C15 C16 . 1.401(5) ?
    C15 H15 . 0.9300 ?
    C17 C18 . 1.401(5) ?
    C17 C22 . 1.418(5) ?
    C18 C19 . 1.364(6) ?
    C18 H18 . 0.9300 ?
    C19 C20 . 1.381(7) ?
    C19 H19 . 0.9300 ?
    C20 C21 . 1.357(7) ?
    C20 H20 . 0.9300 ?
    C21 C22 . 1.412(5) ?
    C21 H21 . 0.9300 ?
    C22 C23 . 1.434(6) ?
    C23 H23 . 0.9300 ?
    C24 C25 . 1.468(6) ?
    C24 H24A . 0.9700 ?
    C24 H24B . 0.9700 ?
    C25 H25A . 0.9700 ?
    C25 H25B . 0.9700 ?
    C26 C27 . 1.422(6) ?
    C26 H26 . 0.9300 ?
    C27 C32 . 1.404(6) ?
    C27 C28 . 1.429(6) ?
    C28 C29 . 1.341(8) ?
    C28 H28 . 0.9300 ?
    C29 C30 . 1.380(9) ?
    C29 H29 . 0.9300 ?
    C30 C31 . 1.355(6) ?
    C30 H30 . 0.9300 ?
    C31 C32 . 1.406(6) ?
    C31 H31 . 0.9300 ?
loop_
    _geom_angle_atom_site_label_1
    _geom_angle_atom_site_label_2
    _geom_angle_atom_site_label_3
    _geom_angle_site_symmetry_1
    _geom_angle_site_symmetry_3
    _geom_angle
    _geom_angle_publ_flag
    O1 V1 O4 . . 111.65(15) y
    O1 V1 O3 . . 106.38(13) y
    O4 V1 O3 . . 88.68(10) y
    O1 V1 N1 . . 107.53(15) y
    O4 V1 N1 . . 140.24(11) y
    O3 V1 N1 . . 86.73(11) y
    O1 V1 N2 . . 102.72(13) y
    O4 V1 N2 . . 86.65(11) y
    O3 V1 N2 . . 150.17(11) y
    N1 V1 N2 . . 78.34(12) y
    O2 V2 O5 . . 109.95(15) y
    O2 V2 O6 . . 106.92(15) y
    O5 V2 O6 . . 88.01(11) y
    O2 V2 N3 . . 105.39(15) y
    O5 V2 N3 . . 87.24(12) y
    O6 V2 N3 . . 147.00(12) y
    O2 V2 N4 . . 107.48(17) y
    O5 V2 N4 . . 142.21(13) y
    O6 V2 N4 . . 86.06(13) y
    N3 V2 N4 . . 78.04(14) y
    C7 N1 C8 . . 117.5(3) ?
    C7 N1 V1 . . 126.5(2) ?
    C8 N1 V1 . . 115.9(2) ?
    C10 N2 C9 . . 120.3(3) ?
    C10 N2 V1 . . 129.1(2) ?
    C9 N2 V1 . . 110.6(2) ?
    C23 N3 C24 . . 119.9(4) ?
    C23 N3 V2 . . 127.4(3) ?
    C24 N3 V2 . . 112.6(3) ?
    C26 N4 C25 . . 116.5(4) ?
    C26 N4 V2 . . 127.0(3) ?
    C25 N4 V2 . . 116.5(3) ?
    C1 O3 V1 . . 130.0(2) ?
    C16 O4 V1 . . 132.7(2) ?
    C17 O5 V2 . . 131.0(2) ?
    C32 O6 V2 . . 130.3(2) ?
    O3 C1 C2 . . 119.4(3) ?
    O3 C1 C6 . . 123.9(3) ?
    C2 C1 C6 . . 116.6(3) ?
    C3 C2 C1 . . 121.4(4) ?
    C3 C2 H2 . . 119.3 ?
    C1 C2 H2 . . 119.3 ?
    C2 C3 C4 . . 121.2(4) ?
    C2 C3 H3 . . 119.4 ?
    C4 C3 H3 . . 119.4 ?
    C5 C4 C3 . . 118.8(4) ?
    C5 C4 H4 . . 120.6 ?
    C3 C4 H4 . . 120.6 ?
    C4 C5 C6 . . 121.8(4) ?
    C4 C5 H5 . . 119.1 ?
    C6 C5 H5 . . 119.1 ?
    C5 C6 C1 . . 120.2(3) ?
    C5 C6 C7 . . 118.1(3) ?
    C1 C6 C7 . . 121.5(3) ?
    N1 C7 C6 . . 125.6(3) ?
    N1 C7 H7 . . 117.2 ?
    C6 C7 H7 . . 117.2 ?
    N1 C8 C9 . . 108.0(3) ?
    N1 C8 H8A . . 110.1 ?
    C9 C8 H8A . . 110.1 ?
    N1 C8 H8B . . 110.1 ?
    C9 C8 H8B . . 110.1 ?
    H8A C8 H8B . . 108.4 ?
    N2 C9 C8 . . 106.5(3) ?
    N2 C9 H9A . . 110.4 ?
    C8 C9 H9A . . 110.4 ?
    N2 C9 H9B . . 110.4 ?
    C8 C9 H9B . . 110.4 ?
    H9A C9 H9B . . 108.6 ?
    N2 C10 C11 . . 124.8(3) ?
    N2 C10 H10 . . 117.6 ?
    C11 C10 H10 . . 117.6 ?
    C12 C11 C16 . . 119.4(4) ?
    C12 C11 C10 . . 118.7(4) ?
    C16 C11 C10 . . 121.9(3) ?
    C13 C12 C11 . . 121.5(5) ?
    C13 C12 H12 . . 119.2 ?
    C11 C12 H12 . . 119.2 ?
    C12 C13 C14 . . 119.6(4) ?
    C12 C13 H13 . . 120.2 ?
    C14 C13 H13 . . 120.2 ?
    C13 C14 C15 . . 120.7(4) ?
    C13 C14 H14 . . 119.7 ?
    C15 C14 H14 . . 119.7 ?
    C14 C15 C16 . . 120.8(4) ?
    C14 C15 H15 . . 119.6 ?
    C16 C15 H15 . . 119.6 ?
    O4 C16 C15 . . 118.5(3) ?
    O4 C16 C11 . . 123.6(3) ?
    C15 C16 C11 . . 117.9(3) ?
    O5 C17 C18 . . 119.3(3) ?
    O5 C17 C22 . . 123.2(3) ?
    C18 C17 C22 . . 117.5(3) ?
    C19 C18 C17 . . 121.6(4) ?
    C19 C18 H18 . . 119.2 ?
    C17 C18 H18 . . 119.2 ?
    C18 C19 C20 . . 121.2(5) ?
    C18 C19 H19 . . 119.4 ?
    C20 C19 H19 . . 119.4 ?
    C21 C20 C19 . . 119.1(4) ?
    C21 C20 H20 . . 120.4 ?
    C19 C20 H20 . . 120.4 ?
    C20 C21 C22 . . 121.7(4) ?
    C20 C21 H21 . . 119.2 ?
    C22 C21 H21 . . 119.2 ?
    C21 C22 C17 . . 118.9(4) ?
    C21 C22 C23 . . 118.9(4) ?
    C17 C22 C23 . . 122.2(4) ?
    N3 C23 C22 . . 125.2(4) ?
    N3 C23 H23 . . 117.4 ?
    C22 C23 H23 . . 117.4 ?
    C25 C24 N3 . . 108.9(4) ?
    C25 C24 H24A . . 109.9 ?
    N3 C24 H24A . . 109.9 ?
    C25 C24 H24B . . 109.9 ?
    N3 C24 H24B . . 109.9 ?
    H24A C24 H24B . . 108.3 ?
    N4 C25 C24 . . 110.1(4) ?
    N4 C25 H25A . . 109.6 ?
    C24 C25 H25A . . 109.6 ?
    N4 C25 H25B . . 109.6 ?
    C24 C25 H25B . . 109.6 ?
    H25A C25 H25B . . 108.2 ?
    N4 C26 C27 . . 125.5(4) ?
    N4 C26 H26 . . 117.3 ?
    C27 C26 H26 . . 117.3 ?
    C32 C27 C26 . . 121.9(4) ?
    C32 C27 C28 . . 118.6(4) ?
    C26 C27 C28 . . 119.3(4) ?
    C29 C28 C27 . . 120.8(5) ?
    C29 C28 H28 . . 119.6 ?
    C27 C28 H28 . . 119.6 ?
    C28 C29 C30 . . 120.8(5) ?
    C28 C29 H29 . . 119.6 ?
    C30 C29 H29 . . 119.6 ?
    C31 C30 C29 . . 120.1(5) ?
    C31 C30 H30 . . 119.9 ?
    C29 C30 H30 . . 119.9 ?
    C30 C31 C32 . . 121.8(5) ?
    C30 C31 H31 . . 119.1 ?
    C32 C31 H31 . . 119.1 ?
    O6 C32 C27 . . 124.0(4) ?
    O6 C32 C31 . . 118.1(4) ?
    C27 C32 C31 . . 117.9(4) ?
loop_
    _geom_torsion_atom_site_label_1
    _geom_torsion_atom_site_label_2
    _geom_torsion_atom_site_label_3
    _geom_torsion_atom_site_label_4
    _geom_torsion_site_symmetry_1
    _geom_torsion_site_symmetry_2
    _geom_torsion_site_symmetry_3
    _geom_torsion_site_symmetry_4
    _geom_torsion
    _geom_torsion_publ_flag
    O1 V1 N1 C7 . . . . -83.8(3) ?
    O4 V1 N1 C7 . . . . 106.3(3) ?
    O3 V1 N1 C7 . . . . 22.3(3) ?
    N2 V1 N1 C7 . . . . 176.4(3) ?
    O1 V1 N1 C8 . . . . 95.8(3) ?
    O4 V1 N1 C8 . . . . -74.1(3) ?
    O3 V1 N1 C8 . . . . -158.1(3) ?
    N2 V1 N1 C8 . . . . -4.1(3) ?
    O1 V1 N2 C10 . . . . 105.6(3) ?
    O4 V1 N2 C10 . . . . -5.8(3) ?
    O3 V1 N2 C10 . . . . -87.3(4) ?
    N1 V1 N2 C10 . . . . -148.8(3) ?
    O1 V1 N2 C9 . . . . -76.3(3) ?
    O4 V1 N2 C9 . . . . 172.3(2) ?
    O3 V1 N2 C9 . . . . 90.8(3) ?
    N1 V1 N2 C9 . . . . 29.3(2) ?
    O2 V2 N3 C23 . . . . -95.3(4) ?
    O5 V2 N3 C23 . . . . 14.7(3) ?
    O6 V2 N3 C23 . . . . 96.7(4) ?
    N4 V2 N3 C23 . . . . 159.6(4) ?
    O2 V2 N3 C24 . . . . 80.4(3) ?
    O5 V2 N3 C24 . . . . -169.7(3) ?
    O6 V2 N3 C24 . . . . -87.6(4) ?
    N4 V2 N3 C24 . . . . -24.7(3) ?
    O2 V2 N4 C26 . . . . 85.3(4) ?
    O5 V2 N4 C26 . . . . -102.8(4) ?
    O6 V2 N4 C26 . . . . -21.2(4) ?
    N3 V2 N4 C26 . . . . -172.1(4) ?
    O2 V2 N4 C25 . . . . -98.3(4) ?
    O5 V2 N4 C25 . . . . 73.6(5) ?
    O6 V2 N4 C25 . . . . 155.2(4) ?
    N3 V2 N4 C25 . . . . 4.3(4) ?
    O1 V1 O3 C1 . . . . 82.7(3) ?
    O4 V1 O3 C1 . . . . -165.1(3) ?
    N1 V1 O3 C1 . . . . -24.6(3) ?
    N2 V1 O3 C1 . . . . -84.2(3) ?
    O1 V1 O4 C16 . . . . -89.2(3) ?
    O3 V1 O4 C16 . . . . 163.7(3) ?
    N1 V1 O4 C16 . . . . 80.4(3) ?
    N2 V1 O4 C16 . . . . 13.2(3) ?
    O2 V2 O5 C17 . . . . 83.2(3) ?
    O6 V2 O5 C17 . . . . -169.5(3) ?
    N3 V2 O5 C17 . . . . -22.2(3) ?
    N4 V2 O5 C17 . . . . -88.6(3) ?
    O2 V2 O6 C32 . . . . -82.8(3) ?
    O5 V2 O6 C32 . . . . 166.9(3) ?
    N3 V2 O6 C32 . . . . 85.1(4) ?
    N4 V2 O6 C32 . . . . 24.2(3) ?
    V1 O3 C1 C2 . . . . -166.4(2) ?
    V1 O3 C1 C6 . . . . 16.0(5) ?
    O3 C1 C2 C3 . . . . -179.7(4) ?
    C6 C1 C2 C3 . . . . -1.9(5) ?
    C1 C2 C3 C4 . . . . 1.1(7) ?
    C2 C3 C4 C5 . . . . -0.1(6) ?
    C3 C4 C5 C6 . . . . 0.0(6) ?
    C4 C5 C6 C1 . . . . -0.9(5) ?
    C4 C5 C6 C7 . . . . 173.3(3) ?
    O3 C1 C6 C5 . . . . 179.5(3) ?
    C2 C1 C6 C5 . . . . 1.8(5) ?
    O3 C1 C6 C7 . . . . 5.5(5) ?
    C2 C1 C6 C7 . . . . -172.1(3) ?
    C8 N1 C7 C6 . . . . 168.6(3) ?
    V1 N1 C7 C6 . . . . -11.8(5) ?
    C5 C6 C7 N1 . . . . 179.1(3) ?
    C1 C6 C7 N1 . . . . -6.8(5) ?
    C7 N1 C8 C9 . . . . 158.5(3) ?
    V1 N1 C8 C9 . . . . -21.1(4) ?
    C10 N2 C9 C8 . . . . 129.6(4) ?
    V1 N2 C9 C8 . . . . -48.7(4) ?
    N1 C8 C9 N2 . . . . 43.8(4) ?
    C9 N2 C10 C11 . . . . -178.4(3) ?
    V1 N2 C10 C11 . . . . -0.5(5) ?
    N2 C10 C11 C12 . . . . -175.9(3) ?
    N2 C10 C11 C16 . . . . 3.8(6) ?
    C16 C11 C12 C13 . . . . -1.4(6) ?
    C10 C11 C12 C13 . . . . 178.4(4) ?
    C11 C12 C13 C14 . . . . 0.0(6) ?
    C12 C13 C14 C15 . . . . 1.8(6) ?
    C13 C14 C15 C16 . . . . -2.1(6) ?
    V1 O4 C16 C15 . . . . 167.7(2) ?
    V1 O4 C16 C11 . . . . -14.0(5) ?
    C14 C15 C16 O4 . . . . 179.1(3) ?
    C14 C15 C16 C11 . . . . 0.6(5) ?
    C12 C11 C16 O4 . . . . -177.2(3) ?
    C10 C11 C16 O4 . . . . 3.0(5) ?
    C12 C11 C16 C15 . . . . 1.1(5) ?
    C10 C11 C16 C15 . . . . -178.7(3) ?
    V2 O5 C17 C18 . . . . -161.2(2) ?
    V2 O5 C17 C22 . . . . 19.7(5) ?
    O5 C17 C18 C19 . . . . -179.8(3) ?
    C22 C17 C18 C19 . . . . -0.7(5) ?
    C17 C18 C19 C20 . . . . 1.4(6) ?
    C18 C19 C20 C21 . . . . -0.1(6) ?
    C19 C20 C21 C22 . . . . -2.0(6) ?
    C20 C21 C22 C17 . . . . 2.7(5) ?
    C20 C21 C22 C23 . . . . -178.1(4) ?
    O5 C17 C22 C21 . . . . 177.8(3) ?
    C18 C17 C22 C21 . . . . -1.3(5) ?
    O5 C17 C22 C23 . . . . -1.4(5) ?
    C18 C17 C22 C23 . . . . 179.5(3) ?
    C24 N3 C23 C22 . . . . 179.5(4) ?
    V2 N3 C23 C22 . . . . -5.1(6) ?
    C21 C22 C23 N3 . . . . 175.6(4) ?
    C17 C22 C23 N3 . . . . -5.2(6) ?
    C23 N3 C24 C25 . . . . -143.1(5) ?
    V2 N3 C24 C25 . . . . 40.9(6) ?
    C26 N4 C25 C24 . . . . -166.5(5) ?
    V2 N4 C25 C24 . . . . 16.8(7) ?
    N3 C24 C25 N4 . . . . -36.1(7) ?
    C25 N4 C26 C27 . . . . -164.8(5) ?
    V2 N4 C26 C27 . . . . 11.6(7) ?
    N4 C26 C27 C32 . . . . 5.1(7) ?
    N4 C26 C27 C28 . . . . 179.8(5) ?
    C32 C27 C28 C29 . . . . 0.1(8) ?
    C26 C27 C28 C29 . . . . -174.8(5) ?
    C27 C28 C29 C30 . . . . -0.1(9) ?
    C28 C29 C30 C31 . . . . -0.3(10) ?
    C29 C30 C31 C32 . . . . 0.6(8) ?
    V2 O6 C32 C27 . . . . -17.4(5) ?
    V2 O6 C32 C31 . . . . 164.6(3) ?
    C26 C27 C32 O6 . . . . -3.1(6) ?
    C28 C27 C32 O6 . . . . -177.8(4) ?
    C26 C27 C32 C31 . . . . 174.9(4) ?
    C28 C27 C32 C31 . . . . 0.1(6) ?
    C30 C31 C32 O6 . . . . 177.6(4) ?
    C30 C31 C32 C27 . . . . -0.5(7) ?
loop_
    _geom_hbond_atom_site_label_D
    _geom_hbond_atom_site_label_H
    _geom_hbond_atom_site_label_A
    _geom_hbond_site_symmetry_A
    _geom_hbond_distance_DH
    _geom_hbond_distance_HA
    _geom_hbond_distance_DA
    _geom_hbond_angle_DHA
    _geom_hbond_publ_flag
    C8 H8B O4 1_565 0.97 2.55 3.139(3) 119 y
    C14 H14 O3 2_645 0.93 2.56 3.364(3) 145 y
    C24 H24B O1 2_656 0.97 2.34 3.178(3) 144 y
