# Supplementary material for: {2,2′-[Ethyl­enebis(nitrilo­methyl­idyne)]diphenolato-κ4 O,N,N′,O′}oxido­vanadium(IV)
Source: Acta Crystallogr Sect E Struct Rep Online. 2008 May 7;64(Pt 6):m775–6. doi: 10.1107/S1600536808010611 (PMC2961374; doi:10.1107/S1600536808010611)
Supplement: Supplementary file 2 [file e-64-0m775-Isup2.hkl]

# 
# h,k,l, Fc-squared, Fo-squared, sigma(Fo-squared) and status flag 
# 
data_I
_shelx_title ' AH in P2(1)' 
_shelx_refln_list_code          4 
_shelx_F_calc_maximum      180.90 
_exptl_crystal_F_000       684.00 
_reflns_d_resolution_high  0.7703 
 
loop_ 
 _symmetry_equiv_pos_as_xyz 
 'x, y, z' 
 '-x, y+1/2, -z' 
 
_cell_length_a    13.6477 
_cell_length_b     6.8085 
_cell_length_c    15.9517 
_cell_angle_alpha  90.000 
_cell_angle_beta   98.241 
_cell_angle_gamma  90.000 
 
_shelx_F_squared_multiplier     1.000 
 
loop_ 
 _refln_index_h 
 _refln_index_k 
 _refln_index_l 
 _refln_F_squared_calc 
 _refln_F_squared_meas 
 _refln_F_squared_sigma 
 _refln_observed_status 
   0  -8   0      196.42      187.00     10.01 o 
   1  -8   0       16.97       18.70      2.55 o 
   2  -8   0      254.09      234.30      7.51 o 
   3  -8   0       50.71       52.55      5.12 o 
   4  -8   0      118.65      127.25     16.64 o 
   5  -8   0       21.95        4.56      6.82 o 
   6  -8   0       29.94       37.30      8.99 o 
   7  -8   0       16.78        2.44      8.39 o 
   1  -7   0       11.00       11.30      2.80 o 
   2  -7   0       10.77       10.85      2.54 o 
   3  -7   0       33.35       29.67      3.53 o 
   4  -7   0       23.27       24.36      3.13 o 
   5  -7   0       26.38       26.69      3.76 o 
   6  -7   0       26.91       28.85      3.14 o 
   7  -7   0       26.71       28.21      4.33 o 
   8  -7   0        7.86       14.81      4.03 o 
   9  -7   0       13.04       15.94     12.19 o 
  10  -7   0        6.60       12.95      6.13 o 
   0  -6   0      337.19      346.32      8.20 o 
   1  -6   0      437.87      425.93      7.51 o 
   2  -6   0       20.79       14.54      2.84 o 
   3  -6   0      355.23      354.91      5.75 o 
   4  -6   0      300.36      292.67      6.15 o 
   5  -6   0      389.98      389.47     10.46 o 
   6  -6   0      136.90      130.62      9.05 o 
   7  -6   0      165.79      172.70      6.83 o 
   8  -6   0       75.50       89.13      6.13 o 
   9  -6   0      316.96      328.99     10.80 o 
  10  -6   0        1.48       -0.55      4.73 o 
  11  -6   0      133.36      142.06     11.66 o 
  12  -6   0        9.46       25.22     19.64 o 
   1  -5   0      291.02      289.62      4.41 o 
   2  -5   0      104.94      110.53      3.10 o 
   3  -5   0       61.60       69.26      4.59 o 
   4  -5   0       52.44       52.82     12.22 o 
   5  -5   0       12.67       12.81      3.98 o 
   6  -5   0       35.43       34.07      4.44 o 
   7  -5   0       12.33       10.24      4.59 o 
   8  -5   0       55.55       46.75      5.57 o 
   9  -5   0       24.10       26.27      8.23 o 
  10  -5   0       30.79       33.25      6.20 o 
  11  -5   0       44.22       32.87      6.89 o 
  12  -5   0        3.91        6.22      8.34 o 
  13  -5   0        0.27       10.68      6.07 o 
  14  -5   0        1.59       -5.77      6.31 o 
   0  -4   0     1361.06     1320.81     19.79 o 
   1  -4   0       75.85       82.41      3.25 o 
   2  -4   0     1946.48     1878.60     20.94 o 
   3  -4   0      112.96      118.82      3.70 o 
   4  -4   0      643.65      571.58     14.78 o 
   5  -4   0      624.50      620.83     11.49 o 
   6  -4   0      204.04      188.57      9.57 o 
   7  -4   0      986.72     1000.21     24.66 o 
   8  -4   0       91.96       92.80      6.62 o 
   9  -4   0      349.34      352.74     14.08 o 
  10  -4   0       17.82       18.76      9.41 o 
  11  -4   0      230.65      234.53     10.56 o 
  12  -4   0       42.16       33.53      8.13 o 
  13  -4   0       84.53       92.71     18.53 o 
  14  -4   0       36.62       16.48     12.40 o 
  15  -4   0       27.49       13.00     10.72 o 
   1  -3   0       16.67       17.27      2.03 o 
   2  -3   0      798.76      840.24      8.30 o 
   3  -3   0      514.05      549.98      7.31 o 
   4  -3   0      556.44      614.41     11.38 o 
   5  -3   0      146.69      162.60      6.24 o 
   6  -3   0      172.85      187.60      8.19 o 
   7  -3   0      133.66      136.98     10.88 o 
   8  -3   0      108.08      107.82      9.27 o 
   9  -3   0       99.52      117.12      8.33 o 
  10  -3   0      306.64      295.60     11.24 o 
  11  -3   0       41.50       39.90     11.13 o 
  12  -3   0        5.39       -2.98      5.82 o 
  13  -3   0       71.75       60.06     10.05 o 
  14  -3   0       12.05       16.91     10.12 o 
  15  -3   0        4.93        6.16      8.91 o 
  16  -3   0        8.85        3.29     11.43 o 
   0  -2   0     7563.41     8473.32    144.89 o 
   1  -2   0       43.75       43.58      2.39 o 
   2  -2   0    12845.72    13734.81    225.50 o 
   3  -2   0      817.72      847.63     12.43 o 
   4  -2   0     5886.47     5858.79    100.82 o 
   5  -2   0     2370.98     2520.81     41.03 o 
   6  -2   0      967.88      838.98     22.11 o 
   7  -2   0     1349.74     1309.22     22.03 o 
   8  -2   0      114.73      115.23      8.81 o 
   9  -2   0      820.93      795.87     17.48 o 
  10  -2   0       14.48       12.43      9.01 o 
  11  -2   0      366.43      354.17     16.56 o 
  12  -2   0       21.96       16.68      6.90 o 
  13  -2   0      305.30      333.03     17.60 o 
  14  -2   0        8.82       12.17      8.38 o 
  15  -2   0        4.07        5.68     10.53 o 
  16  -2   0       20.41       27.28     10.93 o 
  17  -2   0        0.03       -3.94     11.73 o 
   1  -1   0      103.12       99.80      4.60 o 
   2  -1   0      314.07      315.15      6.20 o 
   3  -1   0      136.61      150.00      6.85 o 
   4  -1   0       23.89       22.57      4.09 o 
   5  -1   0      121.54      132.22     10.35 o 
   6  -1   0       96.50       79.73     12.03 o 
   7  -1   0       92.15       85.49      7.43 o 
   8  -1   0        9.69       12.45      4.76 o 
   9  -1   0      458.51      497.01     26.26 o 
  10  -1   0        1.90        1.83      5.49 o 
  11  -1   0       68.72       79.88     10.57 o 
  12  -1   0       36.10       41.12      9.16 o 
  13  -1   0       85.62       90.42      9.40 o 
  14  -1   0       19.55       16.40      8.93 o 
  15  -1   0       31.23       44.22      9.17 o 
  16  -1   0        5.31       -2.64      9.53 o 
  17  -1   0        0.87        6.97     10.77 o 
   2   0   0     3173.54     3475.19     48.51 o 
   3   0   0      364.97      343.60      7.37 o 
   4   0   0     3135.65     3078.65     47.32 o 
   5   0   0      106.41      102.01     13.28 o 
   6   0   0      294.95      211.96      7.22 o 
   7   0   0       12.39       43.85      5.17 o 
   8   0   0     1541.21     1463.94     34.22 o 
   9   0   0      532.96      486.95     12.79 o 
  10   0   0        6.79        9.31      5.59 o 
  11   0   0      257.85      254.80     20.52 o 
  12   0   0      254.59      241.01     11.78 o 
  13   0   0        9.61       12.36     13.05 o 
  14   0   0       42.45       49.09     15.82 o 
  15   0   0      120.77      136.51     11.74 o 
  16   0   0       19.22       31.97      9.42 o 
  17   0   0        2.46        4.00     14.19 o 
   1   1   0      100.13       99.52      4.04 o 
   2   1   0      314.42      318.71      6.63 o 
   3   1   0      138.35      144.53      5.24 o 
   4   1   0       22.33       19.54      5.62 o 
   5   1   0      124.58      149.74      5.82 o 
   6   1   0      104.65      106.51      6.80 o 
   7   1   0       91.47       87.69      7.20 o 
   8   1   0       10.56        9.50      6.34 o 
   9   1   0      455.13      494.91     13.05 o 
  10   1   0        1.51        9.83      6.50 o 
  11   1   0       64.60       82.30     17.01 o 
  12   1   0       36.99       41.30      7.52 o 
  13   1   0       84.22       87.32     14.71 o 
  14   1   0       21.60       11.84      9.07 o 
  15   1   0       33.11       42.19      9.13 o 
  16   1   0        4.68       -0.78     11.78 o 
  17   1   0        0.93       17.09     10.82 o 
   0   2   0     6947.29     7912.19    194.97 o 
   1   2   0       51.35       46.77      7.47 o 
   2   2   0    12294.42    13214.80    219.37 o 
   3   2   0      842.21      851.06      9.78 o 
   4   2   0     5805.17     5772.19     77.30 o 
   5   2   0     2470.70     2624.64     41.60 o 
   6   2   0      970.57      851.16     14.10 o 
   7   2   0     1388.48     1322.27     21.71 o 
   8   2   0      106.88       94.94      6.38 o 
   9   2   0      828.62      803.41     17.14 o 
  10   2   0       15.02       15.12      5.57 o 
  11   2   0      385.83      382.87     17.40 o 
  12   2   0       19.00       16.28      6.55 o 
  13   2   0      310.53      304.53     13.43 o 
  14   2   0        7.66        9.42      8.36 o 
  15   2   0        2.26       -0.32      6.77 o 
  16   2   0       19.86       40.71     14.96 o 
  17   2   0        0.01       -2.94      8.81 o 
   1   3   0       19.33       12.82      3.64 o 
   2   3   0      811.74      856.19     15.85 o 
   3   3   0      528.52      570.28      7.20 o 
   4   3   0      546.86      614.44      8.76 o 
   5   3   0      147.59      164.55      4.60 o 
   6   3   0      176.25      180.02     10.68 o 
   7   3   0      144.99      147.13      8.28 o 
   8   3   0      114.14      123.49     10.87 o 
   9   3   0      101.14       99.30      7.70 o 
  10   3   0      303.44      311.19     10.65 o 
  11   3   0       36.78       43.98     12.15 o 
  12   3   0        5.10        6.70      5.51 o 
  13   3   0       65.07       66.09      9.39 o 
  14   3   0       13.08       18.61      8.30 o 
  15   3   0        6.12       18.18      7.54 o 
  16   3   0        7.96       21.54      8.35 o 
   1   4   0       70.71       81.97      5.35 o 
   2   4   0     1839.10     1770.82     27.59 o 
   3   4   0      111.72      117.06      5.26 o 
   4   4   0      598.77      531.44      7.44 o 
   5   4   0      662.19      669.94     18.82 o 
   6   4   0      218.51      206.19      5.00 o 
   7   4   0      979.85      959.56     14.63 o 
   8   4   0       87.57       92.21      4.64 o 
   9   4   0      377.90      381.69      9.19 o 
  10   4   0       15.59       12.43      5.48 o 
  11   4   0      203.37      221.95      7.61 o 
  12   4   0       42.20       36.63      6.68 o 
  13   4   0       86.17       93.81     11.30 o 
  14   4   0       38.30       43.41      8.01 o 
  15   4   0       27.02       16.73      6.80 o 
   2   5   0      102.41      111.71      6.96 o 
   3   5   0       54.23       54.63      5.99 o 
   4   5   0       52.28       63.40      7.76 o 
   5   5   0       12.86       11.87      5.67 o 
   6   5   0       31.60       37.03      4.41 o 
   7   5   0       12.43       15.43      4.03 o 
   8   5   0       62.13       64.52      4.71 o 
   9   5   0       27.82       33.64      4.14 o 
  10   5   0       32.36       37.47      7.57 o 
  11   5   0       42.83       47.72      4.86 o 
  12   5   0        3.46       11.80      4.35 o 
  13   5   0        0.02       -4.33      6.52 o 
  14   5   0        1.55        1.55      5.42 o 
   3   6   0      367.84      355.69     12.17 o 
   4   6   0      318.21      300.37     11.57 o 
   5   6   0      366.13      375.08      9.63 o 
   6   6   0      129.86      139.03     11.01 o 
   7   6   0      153.70      165.90      9.55 o 
   8   6   0       74.07       78.22      6.62 o 
   9   6   0      313.67      328.76     11.72 o 
  10   6   0        2.03        6.02      4.01 o 
  11   6   0      134.80      153.48      8.58 o 
  12   6   0        8.36        5.72      5.44 o 
   5   7   0       27.26       27.71      6.55 o 
   6   7   0       29.05       21.48      6.78 o 
   7   7   0       27.08       21.89      7.03 o 
   8   7   0        7.83        0.70      5.09 o 
   9   7   0       13.28       12.35      6.36 o 
  10   7   0        7.69       20.44     11.92 o 
   7   8   0       16.30       12.82      6.69 o 
  -7  -8   1       19.32        0.92     13.23 o 
  -6  -8   1        3.69       10.10      7.98 o 
  -5  -8   1       25.33       29.05      8.44 o 
  -4  -8   1       46.89       56.52      8.71 o 
  -3  -8   1       49.22       43.63      6.06 o 
  -2  -8   1       42.71       44.93      4.49 o 
  -1  -8   1       38.81       33.71      2.47 o 
   0  -8   1       29.19       28.36      2.30 o 
   1  -8   1       23.58       23.96      2.44 o 
   2  -8   1        2.16       -1.79      2.85 o 
   3  -8   1       25.82       30.51      2.96 o 
   4  -8   1       14.79        8.22      3.90 o 
   5  -8   1       15.40       21.35      6.41 o 
   6  -8   1       35.86       20.56     14.11 o 
   7  -8   1        8.02        6.59      8.81 o 
 -10  -7   1       79.93       95.39     14.25 o 
  -9  -7   1       16.01       26.65     10.51 o 
  -8  -7   1      130.84      127.76     13.36 o 
  -7  -7   1       92.30       96.62      9.00 o 
  -6  -7   1       83.36       80.78      3.67 o 
  -5  -7   1      215.10      219.20      8.67 o 
  -4  -7   1       39.66       50.84      3.39 o 
  -3  -7   1      236.13      243.50      4.89 o 
  -2  -7   1       35.59       37.41      3.74 o 
  -1  -7   1      501.99      481.49      8.98 o 
   0  -7   1       30.90       27.52      2.25 o 
   1  -7   1      351.75      341.62      5.18 o 
   2  -7   1        3.51        0.48      2.79 o 
   3  -7   1      309.99      304.29      6.32 o 
   4  -7   1      155.28      137.22      5.60 o 
   5  -7   1      164.56      171.22      6.50 o 
   6  -7   1       35.27       25.30      7.51 o 
   7  -7   1       41.92       47.51      7.54 o 
   8  -7   1       50.84       54.05      8.07 o 
   9  -7   1        7.45       11.35      6.94 o 
  10  -7   1       39.30       36.72      9.03 o 
 -12  -6   1        2.86        4.88      7.41 o 
 -11  -6   1       19.97       19.45      8.29 o 
 -10  -6   1        5.05        9.76      4.89 o 
  -9  -6   1       52.55       57.75      5.62 o 
  -8  -6   1       75.87       67.23     10.93 o 
  -7  -6   1       42.88       36.16      4.38 o 
  -6  -6   1       50.34       59.76      5.25 o 
  -5  -6   1       64.46       66.80      3.01 o 
  -4  -6   1       15.03       12.34      3.54 o 
  -3  -6   1      107.32      104.01      4.38 o 
  -2  -6   1        1.67        5.04      2.07 o 
  -1  -6   1      136.75      134.90      3.92 o 
   0  -6   1      475.98      474.64      8.32 o 
   1  -6   1      180.77      169.50      4.87 o 
   2  -6   1      149.08      138.19      7.03 o 
   3  -6   1       54.95       49.25      3.40 o 
   4  -6   1      103.35      101.81     13.02 o 
   5  -6   1       90.50       83.75      7.60 o 
   6  -6   1      258.02      244.98      6.91 o 
   7  -6   1       68.47       67.85      6.54 o 
   8  -6   1      137.78      147.43      7.60 o 
   9  -6   1       33.09       48.48     11.16 o 
  10  -6   1       85.30       94.96     15.17 o 
  11  -6   1        0.59        5.69      5.84 o 
  12  -6   1       31.09       28.94      6.99 o 
 -14  -5   1       22.51       47.80     11.16 o 
 -13  -5   1       10.13       10.82      6.43 o 
 -12  -5   1      198.05      187.44     13.54 o 
 -11  -5   1        6.95        5.30      5.12 o 
 -10  -5   1      348.64      370.62     18.53 o 
  -9  -5   1       58.28       60.68      6.39 o 
  -8  -5   1      348.68      341.30      9.50 o 
  -7  -5   1      100.03       99.20      6.19 o 
  -6  -5   1      611.74      579.36     11.33 o 
  -5  -5   1      379.77      384.05      9.13 o 
  -4  -5   1      827.35      802.60     12.93 o 
  -3  -5   1      311.85      318.21      5.00 o 
  -2  -5   1      956.26      940.10      9.71 o 
  -1  -5   1     1018.60     1045.23     11.62 o 
   0  -5   1      306.48      299.45      5.99 o 
   1  -5   1      614.43      580.66      6.64 o 
   2  -5   1      405.41      392.53      5.98 o 
   3  -5   1      336.97      307.83      6.59 o 
   4  -5   1      545.09      524.74     11.41 o 
   5  -5   1      312.79      299.71      9.90 o 
   6  -5   1      190.78      202.71     16.14 o 
   7  -5   1      145.60      141.35      6.80 o 
   8  -5   1      277.53      285.96     11.77 o 
   9  -5   1       29.72       18.46      9.65 o 
  10  -5   1      134.99      142.21     13.39 o 
  11  -5   1       17.02       12.45      6.69 o 
  12  -5   1       22.28       51.47     14.61 o 
  13  -5   1        1.26        0.52     10.85 o 
  14  -5   1       26.79       25.98      9.36 o 
 -15  -4   1        4.57       -1.14      7.63 o 
 -14  -4   1        4.10        0.61      6.19 o 
 -13  -4   1       11.52       20.35      7.50 o 
 -12  -4   1        7.76       12.64      7.88 o 
 -11  -4   1       70.29       81.00      7.49 o 
 -10  -4   1       42.78       45.87      7.68 o 
  -9  -4   1       55.86       63.37     22.20 o 
  -8  -4   1      141.32      142.44     11.00 o 
  -7  -4   1       32.29       32.16      6.55 o 
  -6  -4   1      117.15      110.60      7.20 o 
  -5  -4   1       36.40       32.03      3.53 o 
  -4  -4   1      223.45      238.37      4.87 o 
  -3  -4   1      375.02      402.32      5.78 o 
  -2  -4   1        8.12        7.76      1.85 o 
  -1  -4   1      491.06      479.99      5.16 o 
   0  -4   1       86.95       89.03      3.35 o 
   1  -4   1      674.30      625.70      6.03 o 
   2  -4   1        1.11        3.60      2.28 o 
   3  -4   1      738.82      695.99     12.62 o 
   4  -4   1      188.00      197.85      7.22 o 
   5  -4   1      330.79      302.47      7.79 o 
   6  -4   1       60.07       47.76      6.62 o 
   7  -4   1      188.26      185.22     13.49 o 
   8  -4   1      135.10      131.18      7.59 o 
   9  -4   1       80.62       81.89      6.93 o 
  10  -4   1       66.14       85.11     15.68 o 
  11  -4   1       15.47       16.86      8.12 o 
  12  -4   1      190.49      200.06     11.03 o 
  13  -4   1       51.06       37.06     14.68 o 
  14  -4   1       15.04       20.09     18.14 o 
  15  -4   1       25.81       14.03      7.80 o 
 -16  -3   1       22.43       24.68     10.19 o 
 -15  -3   1       23.61       20.74     10.99 o 
 -14  -3   1      128.65      155.12     17.17 o 
 -13  -3   1      135.29      136.27     13.01 o 
 -12  -3   1      362.20      340.58     17.17 o 
 -11  -3   1      223.49      204.70     12.80 o 
 -10  -3   1       29.49       29.66     10.83 o 
  -9  -3   1       93.69       92.88      7.73 o 
  -8  -3   1     1429.70     1350.93     27.80 o 
  -7  -3   1      191.59      170.77      9.09 o 
  -6  -3   1     3039.80     2982.70     51.07 o 
  -5  -3   1       42.33       33.30      4.47 o 
  -4  -3   1     3951.82     4376.29     72.13 o 
  -3  -3   1     7076.08     7834.73    137.87 o 
  -2  -3   1      239.68      249.10      3.91 o 
  -1  -3   1     2072.59     2063.90     17.95 o 
   0  -3   1       33.97       33.83      2.31 o 
   1  -3   1     1432.86     1388.08     13.31 o 
   2  -3   1      297.01      323.03     10.78 o 
   3  -3   1     2627.52     2695.28     32.00 o 
   4  -3   1     1720.50     1853.32     27.42 o 
   5  -3   1      198.46      169.86      5.97 o 
   6  -3   1      789.42      813.74     20.57 o 
   7  -3   1       57.72       62.81      7.33 o 
   8  -3   1      641.06      636.63     17.61 o 
   9  -3   1      144.19      143.58     10.70 o 
  10  -3   1       37.17       59.28     19.09 o 
  11  -3   1       15.67       14.02      6.25 o 
  12  -3   1      223.65      223.73     15.84 o 
  13  -3   1       17.73       13.64      7.54 o 
  14  -3   1        1.42       18.36      8.99 o 
  15  -3   1       13.77       12.11     10.71 o 
  16  -3   1        0.43       -9.94      9.94 o 
 -17  -2   1        4.77        6.73      9.89 o 
 -16  -2   1        4.77        2.86      8.87 o 
 -15  -2   1        6.92        5.68      8.82 o 
 -14  -2   1        2.49       10.97      8.72 o 
 -13  -2   1       76.90       90.81     12.01 o 
 -12  -2   1       57.78       58.31      7.93 o 
 -11  -2   1        0.34        3.63      6.63 o 
 -10  -2   1      151.16      167.34     22.04 o 
  -9  -2   1        7.95        5.15      5.14 o 
  -8  -2   1       17.00       22.47      4.78 o 
  -7  -2   1       36.31       43.00      4.69 o 
  -6  -2   1      202.03      209.67      6.48 o 
  -5  -2   1      205.60      225.34      6.12 o 
  -4  -2   1      189.07      194.01      5.31 o 
  -3  -2   1     1977.15     1978.27     26.64 o 
  -2  -2   1      647.28      677.12     12.53 o 
  -1  -2   1     2355.92     2460.45     23.22 o 
   0  -2   1       17.81       17.18      4.30 o 
   1  -2   1     2455.28     2439.78     27.95 o 
   2  -2   1      707.65      725.43      9.82 o 
   3  -2   1     2213.07     2162.37     30.72 o 
   4  -2   1     2361.72     2432.90     35.67 o 
   5  -2   1     1956.18     1902.86     32.02 o 
   6  -2   1      637.42      605.33     13.59 o 
   7  -2   1      239.22      230.89     13.02 o 
   8  -2   1      702.86      654.35     18.93 o 
   9  -2   1        1.53        0.66      6.45 o 
  10  -2   1      201.18      199.10     14.18 o 
  11  -2   1      104.07      125.33      9.20 o 
  12  -2   1      271.69      264.57     22.66 o 
  13  -2   1       89.29       66.82     16.83 o 
  14  -2   1       35.57       47.31     19.06 o 
  15  -2   1        1.15        1.03      8.92 o 
  16  -2   1       18.98       25.93     12.03 o 
 -17  -1   1       19.75       13.07     11.97 o 
 -16  -1   1       32.89       26.01      9.27 o 
 -15  -1   1       34.63       32.81      8.83 o 
 -14  -1   1       41.76       68.88     21.55 o 
 -13  -1   1       76.66       90.29      9.19 o 
 -12  -1   1      311.41      307.85     15.98 o 
 -11  -1   1      116.07      104.36     10.08 o 
 -10  -1   1      636.76      664.72     16.32 o 
  -9  -1   1      162.17      158.85     14.03 o 
  -8  -1   1      586.94      672.12     13.67 o 
  -7  -1   1     1128.62     1119.01     18.95 o 
  -6  -1   1      844.63      886.17     17.37 o 
  -5  -1   1     2232.47     2263.77     36.84 o 
  -4  -1   1      238.43      238.37      6.86 o 
  -3  -1   1      927.78      960.69     13.82 o 
  -2  -1   1     1148.64     1208.56     23.70 o 
  -1  -1   1    10965.19    12003.11    157.90 o 
   0  -1   1      295.58      308.52      4.68 o 
   1  -1   1    10392.58    11354.73    173.63 o 
   2  -1   1       27.17       27.83      3.12 o 
   3  -1   1      729.22      735.11     18.20 o 
   4  -1   1      118.47      115.59      5.87 o 
   5  -1   1      991.71      979.90     18.61 o 
   6  -1   1      426.85      379.21     11.48 o 
   7  -1   1      300.05      313.33     10.50 o 
   8  -1   1      393.22      354.14     10.52 o 
   9  -1   1       40.45       52.95      6.78 o 
  10  -1   1      353.59      323.92     19.27 o 
  11  -1   1       77.01       94.94      8.62 o 
  12  -1   1        3.43       -5.92      5.92 o 
  13  -1   1       15.51       17.39      7.55 o 
  14  -1   1       39.56       70.28     11.57 o 
  15  -1   1        3.77        4.46      9.61 o 
  16  -1   1        1.01        3.11      8.34 o 
  17  -1   1        7.00        5.97     11.00 o 
 -17   0   1        3.34       -4.98      8.25 o 
 -16   0   1        1.54        6.61      9.56 o 
 -15   0   1       26.45       24.43     25.98 o 
 -14   0   1        2.93        4.42      6.76 o 
 -13   0   1       33.84       22.93      8.85 o 
 -12   0   1       21.98        1.31      7.20 o 
 -11   0   1       80.67       91.97      8.30 o 
 -10   0   1       31.31       39.50      6.56 o 
  -9   0   1        2.39       -3.33      5.00 o 
  -8   0   1       61.80       97.83     11.52 o 
  -7   0   1      254.67      225.29      9.20 o 
  -6   0   1        0.78       -0.04      4.20 o 
  -5   0   1      413.01      340.41      8.65 o 
  -4   0   1       13.41       17.24      5.23 o 
  -3   0   1     2710.34     2853.74     40.39 o 
  -2   0   1       82.08       93.09      2.74 o 
   2   0   1     2163.82     2130.90     28.79 o 
   3   0   1    12808.07    13713.11    286.01 o 
   4   0   1      110.42      152.97      8.13 o 
   5   0   1     3477.14     3219.09     50.63 o 
   6   0   1       61.98       36.50      4.79 o 
   7   0   1       25.58       17.50      4.68 o 
   8   0   1      577.67      546.18     19.77 o 
   9   0   1        3.61       -4.15      5.15 o 
  10   0   1      683.16      687.92     20.30 o 
  11   0   1       15.26       11.76      6.54 o 
  12   0   1      221.55      208.69     18.21 o 
  13   0   1       10.11       12.69      8.82 o 
  14   0   1      202.55      221.75     13.14 o 
  15   0   1        1.38        9.57      7.87 o 
  16   0   1       18.47       41.93     22.29 o 
  17   0   1       15.50       21.26      9.70 o 
 -17   1   1       18.98       22.22      9.23 o 
 -16   1   1       35.70       41.76     11.00 o 
 -15   1   1       35.11       41.32     10.93 o 
 -14   1   1       36.33       46.50      8.61 o 
 -13   1   1       80.32       87.34      8.88 o 
 -12   1   1      341.18      341.51     27.94 o 
 -11   1   1      116.47      107.01     10.11 o 
 -10   1   1      633.11      689.29     16.40 o 
  -9   1   1      174.65      183.05     11.57 o 
  -8   1   1      502.96      580.94     15.58 o 
  -7   1   1     1072.43     1078.58     21.19 o 
  -6   1   1      934.30      989.58     17.82 o 
  -5   1   1     2150.16     2175.45     32.16 o 
  -4   1   1      282.71      290.62     11.13 o 
  -3   1   1      887.97      945.69     15.28 o 
  -2   1   1     1202.95     1257.97     15.07 o 
  -1   1   1    11295.94    12504.17    188.77 o 
   0   1   1      292.91      314.48      6.59 o 
   1   1   1    10608.67    11703.58    176.94 o 
   2   1   1       38.84       36.93      4.82 o 
   3   1   1      673.60      695.63     11.80 o 
   4   1   1      133.15      141.50      5.82 o 
   5   1   1      972.92      965.70     15.89 o 
   6   1   1      469.40      439.08      9.73 o 
   7   1   1      294.61      304.39     10.89 o 
   8   1   1      374.55      336.55     12.38 o 
   9   1   1       41.24       36.86     11.62 o 
  10   1   1      339.41      319.38     14.22 o 
  11   1   1       79.37       90.15      8.65 o 
  12   1   1        4.15        9.60      5.73 o 
  13   1   1       16.53       21.98      9.08 o 
  14   1   1       41.10       26.41      8.95 o 
  15   1   1        5.01        7.52      9.49 o 
  16   1   1        1.07        6.84      9.45 o 
  17   1   1        7.06        5.06      8.55 o 
 -17   2   1        4.93        5.95      9.67 o 
 -16   2   1        5.24        0.04      7.65 o 
 -15   2   1        6.83       15.60      7.36 o 
 -14   2   1        2.17       -2.40      8.23 o 
 -13   2   1       77.15       82.54     11.44 o 
 -12   2   1       59.12       63.46      7.71 o 
 -11   2   1        0.46        8.39      5.58 o 
 -10   2   1      154.53      147.61      8.29 o 
  -9   2   1        8.62       11.05      4.86 o 
  -8   2   1       19.45       19.00      5.99 o 
  -7   2   1       39.62       33.72      5.88 o 
  -6   2   1      214.19      219.05      6.32 o 
  -5   2   1      200.31      212.65      7.38 o 
  -4   2   1      207.07      218.01      5.02 o 
  -3   2   1     1950.76     1971.30     21.11 o 
  -2   2   1      621.86      629.01      7.26 o 
  -1   2   1     2238.03     2384.09     33.63 o 
   0   2   1       16.12        5.84      6.89 o 
   1   2   1     2394.66     2459.85     35.17 o 
   2   2   1      706.98      725.17      8.65 o 
   3   2   1     2185.03     2107.89     25.27 o 
   4   2   1     2379.31     2417.23     29.96 o 
   5   2   1     1908.46     1888.98     31.38 o 
   6   2   1      638.06      602.58     13.71 o 
   7   2   1      226.51      205.37      7.49 o 
   8   2   1      705.85      689.71     14.65 o 
   9   2   1        2.24       -6.21      6.21 o 
  10   2   1      187.18      206.42      9.85 o 
  11   2   1      103.12       88.03      8.68 o 
  12   2   1      257.51      257.52     14.20 o 
  13   2   1       96.15      107.32     19.62 o 
  14   2   1       36.43       48.03     11.10 o 
  15   2   1        1.59       10.53      7.35 o 
  16   2   1       19.17       17.31     10.68 o 
 -16   3   1       21.26       38.63     12.52 o 
 -15   3   1       21.65       28.37     10.51 o 
 -14   3   1      126.86      141.71     10.41 o 
 -13   3   1      128.77      123.12      9.52 o 
 -12   3   1      377.66      390.36     13.16 o 
 -11   3   1      219.69      206.61      9.51 o 
 -10   3   1       51.62       53.68      8.01 o 
  -9   3   1       89.76      100.21      8.63 o 
  -8   3   1     1466.30     1367.93     23.86 o 
  -7   3   1      215.01      208.66     11.33 o 
  -6   3   1     3158.12     3074.17     40.13 o 
  -5   3   1       62.24       54.81      2.65 o 
  -4   3   1     4121.36     4592.27     59.31 o 
  -3   3   1     7100.88     7909.76    114.33 o 
  -2   3   1      264.03      284.16      6.63 o 
  -1   3   1     1801.81     1799.85     34.12 o 
   0   3   1       36.55       45.27      4.70 o 
   1   3   1     1254.89     1220.18     18.14 o 
   2   3   1      302.64      345.86      6.42 o 
   3   3   1     2555.79     2642.76     32.48 o 
   4   3   1     1810.82     1925.97     25.31 o 
   5   3   1      217.96      198.73      5.38 o 
   6   3   1      803.31      804.23     12.51 o 
   7   3   1       60.36       62.51      4.20 o 
   8   3   1      654.50      622.72     10.81 o 
   9   3   1      144.24      143.87     14.64 o 
  10   3   1       48.41       55.17      9.82 o 
  11   3   1       16.27       13.08      5.83 o 
  12   3   1      230.85      241.43     11.34 o 
  13   3   1       17.55       23.36      7.17 o 
  14   3   1        1.59       -5.75      6.46 o 
  15   3   1       15.19       20.38      8.02 o 
  16   3   1        0.40       12.80     10.37 o 
 -15   4   1        4.32        0.04      4.62 o 
 -14   4   1        3.65        3.54      4.51 o 
 -13   4   1       11.36       14.20      4.88 o 
 -12   4   1        7.55        1.61      6.16 o 
 -11   4   1       66.20       58.36      6.05 o 
 -10   4   1       45.53       52.41      6.06 o 
  -9   4   1       59.95       61.44      7.10 o 
  -8   4   1      135.88      142.27      7.20 o 
  -7   4   1       34.21       39.29      3.17 o 
  -6   4   1      116.08      117.82      6.63 o 
  -5   4   1       36.01       40.83      3.90 o 
  -4   4   1      229.29      245.14      8.55 o 
  -3   4   1      356.47      393.46      9.22 o 
  -2   4   1       11.04       16.55      5.76 o 
   1   4   1      630.10      590.32     14.38 o 
   2   4   1        2.36        2.12      4.38 o 
   3   4   1      714.75      666.57     11.19 o 
   4   4   1      191.04      192.66      4.97 o 
   5   4   1      306.05      288.87      9.76 o 
   6   4   1       67.75       61.26      3.69 o 
   7   4   1      182.40      172.90      5.50 o 
   8   4   1      150.38      155.60      8.68 o 
   9   4   1       86.62       82.58      6.20 o 
  10   4   1       66.60       74.80      6.21 o 
  11   4   1       15.80       15.35      4.58 o 
  12   4   1      189.84      183.34      9.03 o 
  13   4   1       53.23       56.89      8.47 o 
  14   4   1       14.87       11.53      6.59 o 
  15   4   1       26.24        3.12      6.75 o 
 -14   5   1       22.55       25.63      5.61 o 
 -13   5   1       11.79       17.81      7.04 o 
 -12   5   1      195.94      197.38      7.38 o 
 -11   5   1        6.26        5.72      3.76 o 
 -10   5   1      351.84      375.02     11.23 o 
  -9   5   1       58.74       63.94      4.10 o 
  -8   5   1      339.61      336.80      7.40 o 
  -7   5   1      113.70      122.31     10.38 o 
  -6   5   1      581.41      538.98     13.00 o 
  -5   5   1      394.16      399.99      9.07 o 
  -4   5   1      804.03      791.85     13.66 o 
  -3   5   1      332.52      344.63     14.75 o 
   2   5   1      428.45      396.96     12.72 o 
   3   5   1      381.27      363.48      8.02 o 
   4   5   1      526.59      512.69     12.79 o 
   5   5   1      317.16      302.96     16.11 o 
   6   5   1      176.93      184.22      5.39 o 
   7   5   1      145.23      151.84      5.23 o 
   8   5   1      274.28      280.10      7.93 o 
   9   5   1       32.03       27.41      4.91 o 
  10   5   1      134.31      147.93      8.94 o 
  11   5   1       18.14       10.91      5.71 o 
  12   5   1       17.61       21.58      5.98 o 
  13   5   1        0.85       -2.43      5.80 o 
  14   5   1       27.16       17.18      6.20 o 
 -12   6   1        3.03        2.75      3.80 o 
 -11   6   1       22.08       21.78      6.35 o 
 -10   6   1        4.71        1.35      3.33 o 
  -9   6   1       52.37       52.19      5.35 o 
  -8   6   1       73.42       68.34      5.92 o 
  -7   6   1       38.23       49.23      5.67 o 
  -6   6   1       45.83       50.34      6.57 o 
  -5   6   1       73.28       74.97      6.36 o 
  -4   6   1       15.11       11.53      4.75 o 
   3   6   1       42.73       36.38     11.76 o 
   4   6   1      104.41      117.70      8.30 o 
   5   6   1       79.40       77.00      5.77 o 
   6   6   1      264.49      251.34      8.50 o 
   7   6   1       67.87       77.89     12.54 o 
   8   6   1      141.61      145.48     10.07 o 
   9   6   1       34.69       34.50      4.92 o 
  10   6   1       87.11       88.76     11.94 o 
  11   6   1        0.59       -0.31      4.68 o 
  12   6   1       30.57       27.85      6.13 o 
 -10   7   1       82.37       82.37      8.23 o 
  -9   7   1       17.69       19.85      7.68 o 
  -8   7   1      130.88      136.51     17.10 o 
  -7   7   1       90.97      103.92      8.02 o 
  -6   7   1       80.13       75.98      7.51 o 
   4   7   1      148.90      141.59     10.28 o 
   5   7   1      165.78      196.54     18.12 o 
   6   7   1       41.16       62.93      7.65 o 
   7   7   1       37.76       45.53     14.91 o 
   8   7   1       49.51       52.71     11.22 o 
   9   7   1        8.11        5.53      5.62 o 
  10   7   1       42.28       47.28      9.17 o 
   6   8   1       35.71       23.42      8.02 o 
   7   8   1        6.31       32.73      7.84 o 
  -7  -8   2        8.26        8.07      8.81 o 
  -6  -8   2       54.54       68.60     10.74 o 
  -5  -8   2        7.39        2.72     12.45 o 
  -4  -8   2      102.86      111.42      7.34 o 
  -3  -8   2       10.24       16.19      3.55 o 
  -2  -8   2       34.80       28.47      5.73 o 
  -1  -8   2        0.29        2.73      2.67 o 
   0  -8   2      114.30      105.44      4.29 o 
   1  -8   2       31.22       35.17      2.48 o 
   2  -8   2      144.28      138.60      6.58 o 
   3  -8   2       43.25       38.81      3.40 o 
   4  -8   2       13.09        6.14      4.17 o 
   5  -8   2       15.96       11.88      3.49 o 
   6  -8   2       11.89        7.56      3.82 o 
   7  -8   2        6.00        9.95      4.39 o 
 -10  -7   2       10.34       17.15     10.97 o 
  -9  -7   2       83.01       95.57     22.22 o 
  -8  -7   2       62.57       70.85     10.50 o 
  -7  -7   2      115.31      120.50      9.25 o 
  -6  -7   2       59.36       61.45      2.87 o 
  -5  -7   2       96.21       88.84      4.32 o 
  -4  -7   2      148.10      144.31      7.36 o 
  -3  -7   2       27.54       30.95      2.39 o 
  -2  -7   2      224.95      210.75      5.46 o 
  -1  -7   2       48.09       49.77      2.61 o 
   0  -7   2      364.34      355.88      5.35 o 
   1  -7   2        7.26        8.25      2.03 o 
   2  -7   2      254.74      253.21      5.99 o 
   3  -7   2       30.31       34.53      3.29 o 
   4  -7   2      211.12      208.09      7.40 o 
   5  -7   2      206.12      202.32      6.56 o 
   6  -7   2      105.53      116.43      6.82 o 
   7  -7   2      160.51      192.63      7.97 o 
   8  -7   2       42.32       50.41      8.32 o 
   9  -7   2      146.78      141.83     12.45 o 
  10  -7   2        0.28       -3.81      6.18 o 
 -13  -6   2       10.43       10.71      5.59 o 
 -12  -6   2        1.98       -0.98      6.71 o 
 -11  -6   2      133.64      144.31     23.79 o 
 -10  -6   2        5.99       10.79      4.27 o 
  -9  -6   2      182.11      176.05     12.33 o 
  -8  -6   2       57.40       55.00      4.43 o 
  -7  -6   2      132.25      126.88      5.97 o 
  -6  -6   2      101.26      101.36      4.46 o 
  -5  -6   2      124.97      114.01      9.95 o 
  -4  -6   2       96.73       87.65      3.96 o 
  -3  -6   2      141.86      123.50      4.01 o 
  -2  -6   2      138.50      133.38      5.20 o 
  -1  -6   2      110.31      103.81      2.65 o 
   0  -6   2       73.69       71.83      3.32 o 
   1  -6   2       45.56       56.65      6.14 o 
   2  -6   2       15.86       12.97      2.48 o 
   3  -6   2      209.29      205.18      4.79 o 
   4  -6   2      115.31      110.67     10.02 o 
   5  -6   2      114.24      120.37      5.00 o 
   6  -6   2       90.31       92.45      8.89 o 
   7  -6   2       31.14       21.02      6.39 o 
   8  -6   2        8.67        9.62      6.25 o 
   9  -6   2       12.80       19.44      8.07 o 
  10  -6   2        1.34        3.33      6.88 o 
  11  -6   2        5.74       -3.15      7.57 o 
  12  -6   2        2.59        6.46      5.66 o 
 -14  -5   2        3.80        5.69      8.97 o 
 -13  -5   2       44.06       60.41     28.40 o 
 -12  -5   2       14.14       19.24      5.75 o 
 -11  -5   2       58.92       59.14     11.02 o 
 -10  -5   2        4.45        9.43      4.27 o 
  -9  -5   2      252.45      271.63      9.38 o 
  -8  -5   2       72.61       75.84      8.56 o 
  -7  -5   2      308.02      303.53     10.23 o 
  -6  -5   2      109.68      119.98      5.51 o 
  -5  -5   2      354.53      347.21      8.71 o 
  -4  -5   2      161.50      150.59      5.54 o 
  -3  -5   2      144.09      134.46      5.34 o 
  -2  -5   2      467.42      453.29      5.67 o 
  -1  -5   2      217.42      209.80      3.89 o 
   0  -5   2     1843.80     1855.43     16.49 o 
   1  -5   2      314.91      313.86      4.70 o 
   2  -5   2     1229.86     1170.98     21.44 o 
   3  -5   2      359.43      331.61      6.10 o 
   4  -5   2      320.54      313.57     23.05 o 
   5  -5   2      316.57      310.27     10.12 o 
   6  -5   2      193.96      177.91     10.17 o 
   7  -5   2      206.12      201.90      8.14 o 
   8  -5   2      122.14      127.42      7.40 o 
   9  -5   2      270.88      268.33     10.33 o 
  10  -5   2        4.44       -0.88      5.60 o 
  11  -5   2       69.43       66.43     21.58 o 
  12  -5   2        9.45       14.47      6.80 o 
  13  -5   2       44.71       31.26      8.62 o 
  14  -5   2        8.78       10.21      8.57 o 
 -15  -4   2       30.99       39.84      7.91 o 
 -14  -4   2       52.38       49.09     15.03 o 
 -13  -4   2      164.03      189.95     11.85 o 
 -12  -4   2       33.01       45.20      9.52 o 
 -11  -4   2      163.58      163.01      8.51 o 
 -10  -4   2      132.02      157.25     31.10 o 
  -9  -4   2      250.89      257.26     11.56 o 
  -8  -4   2       73.71       68.48      5.86 o 
  -7  -4   2      300.00      296.91      7.79 o 
  -6  -4   2       67.66       57.82      4.02 o 
  -5  -4   2      271.55      273.62      7.77 o 
  -4  -4   2      397.57      380.24     10.18 o 
  -3  -4   2      188.05      193.90      3.86 o 
  -2  -4   2      653.87      634.97      6.91 o 
  -1  -4   2       36.07       33.14      1.73 o 
   0  -4   2      276.59      256.19      4.07 o 
   1  -4   2       65.07       68.67      4.25 o 
   2  -4   2      890.45      914.39     10.37 o 
   3  -4   2      223.23      232.23      5.65 o 
   4  -4   2      362.15      370.61     14.41 o 
   5  -4   2      380.53      371.35     16.21 o 
   6  -4   2       11.44        9.53      4.33 o 
   7  -4   2      312.50      291.85     11.02 o 
   8  -4   2      136.16      120.21      7.56 o 
   9  -4   2        9.41       12.80      5.52 o 
  10  -4   2       25.72       22.22      6.22 o 
  11  -4   2       15.69       15.64      7.42 o 
  12  -4   2       14.77       20.84      9.29 o 
  13  -4   2        4.73        4.63      9.50 o 
  14  -4   2        4.03        4.18      7.31 o 
  15  -4   2        3.79        3.48      9.62 o 
 -16  -3   2        3.61       -2.71      7.55 o 
 -15  -3   2       14.67        5.88      8.32 o 
 -14  -3   2       55.74       45.75      8.35 o 
 -13  -3   2       27.40       25.19      9.97 o 
 -12  -3   2       84.51       84.63      7.98 o 
 -11  -3   2      211.84      219.51     13.04 o 
 -10  -3   2      126.64      132.09      8.53 o 
  -9  -3   2      316.46      342.37     13.15 o 
  -8  -3   2       56.57       72.58     18.51 o 
  -7  -3   2      630.83      620.58     12.12 o 
  -6  -3   2      189.51      189.48      6.85 o 
  -5  -3   2      579.21      550.84      9.20 o 
  -4  -3   2     1930.04     2027.44     30.36 o 
  -3  -3   2      271.64      238.25      4.23 o 
  -2  -3   2     1107.62     1038.33      8.27 o 
  -1  -3   2      318.98      355.50      3.69 o 
   0  -3   2     3002.78     2977.05     26.75 o 
   1  -3   2      305.66      328.37      7.46 o 
   2  -3   2     1119.63     1025.60     11.90 o 
   3  -3   2      326.83      303.66      5.54 o 
   4  -3   2     1666.46     1638.91     37.67 o 
   5  -3   2      951.72      946.10     15.75 o 
   6  -3   2      496.53      468.19     10.54 o 
   7  -3   2      591.90      596.85     13.73 o 
   8  -3   2       92.98       81.73     12.33 o 
   9  -3   2       62.48       82.53     11.30 o 
  10  -3   2       49.78       60.76     18.42 o 
  11  -3   2      506.18      528.48     18.98 o 
  12  -3   2       11.73       11.05      7.96 o 
  13  -3   2      116.54      149.21     23.01 o 
  14  -3   2       58.64       83.43     12.33 o 
  15  -3   2       22.96       19.70     10.32 o 
  16  -3   2       35.87       32.00     14.29 o 
 -17  -2   2        9.71       28.57     15.91 o 
 -16  -2   2       14.71        9.59     10.81 o 
 -15  -2   2       66.45       64.63      9.36 o 
 -14  -2   2        7.80       20.52      8.30 o 
 -13  -2   2      146.88      131.86     10.11 o 
 -12  -2   2       61.22       48.61     10.07 o 
 -11  -2   2      283.74      283.61     11.25 o 
 -10  -2   2       21.40       15.18      5.56 o 
  -9  -2   2     1199.56     1149.29     24.22 o 
  -8  -2   2      136.96      123.42     12.24 o 
  -7  -2   2     1117.98     1058.11     20.67 o 
  -6  -2   2      674.72      627.69     11.10 o 
  -5  -2   2     1443.83     1530.79     22.14 o 
  -4  -2   2     2723.85     2652.26     40.23 o 
  -3  -2   2     1770.93     1809.00     25.17 o 
  -2  -2   2     2278.90     2310.62     25.46 o 
  -1  -2   2      315.70      353.47      3.17 o 
   0  -2   2      803.70      758.33     11.37 o 
   1  -2   2      253.81      269.38      8.35 o 
   2  -2   2      731.25      708.04     11.03 o 
   3  -2   2     1038.60     1056.96     15.71 o 
   4  -2   2      184.51      199.77      9.94 o 
   5  -2   2     1832.61     1941.07     33.08 o 
   6  -2   2      238.68      231.67      7.56 o 
   7  -2   2      103.34      108.49      6.55 o 
   8  -2   2       80.53       86.66      7.09 o 
   9  -2   2      170.71      176.82      9.20 o 
  10  -2   2       82.27       61.51     12.63 o 
  11  -2   2      246.73      242.79     11.63 o 
  12  -2   2       80.04       69.04      8.80 o 
  13  -2   2        2.98        9.42     10.30 o 
  14  -2   2        5.00        3.64      7.06 o 
  15  -2   2       23.69       15.59     11.09 o 
  16  -2   2        1.99        8.68      9.79 o 
 -17  -1   2        4.94        7.24      8.11 o 
 -16  -1   2       17.77        9.89     11.15 o 
 -15  -1   2        6.61       11.40      8.37 o 
 -14  -1   2       12.28       15.26      7.29 o 
 -13  -1   2       22.97       24.12     11.96 o 
 -12  -1   2       89.85       93.39      8.50 o 
 -11  -1   2       39.41       61.76      9.87 o 
 -10  -1   2       65.90       59.65      6.78 o 
  -9  -1   2      434.52      435.99     18.37 o 
  -8  -1   2      391.50      437.44     10.57 o 
  -7  -1   2      103.08      119.94      6.04 o 
  -6  -1   2      724.40      701.92     17.61 o 
  -5  -1   2      242.54      209.79      8.74 o 
  -4  -1   2      665.56      686.02     12.61 o 
  -3  -1   2      566.00      636.23      9.71 o 
  -2  -1   2     4803.06     5144.91     77.88 o 
  -1  -1   2    11526.67    12736.69    275.45 o 
   0  -1   2     2753.73     3063.67     33.72 o 
   1  -1   2    11098.24    12301.89    196.58 o 
   2  -1   2     3073.06     3264.71     47.81 o 
   3  -1   2      515.00      576.39     15.28 o 
   4  -1   2     2396.08     2390.67     64.13 o 
   5  -1   2      560.90      587.32     23.31 o 
   6  -1   2      323.85      295.31     10.60 o 
   7  -1   2      887.72      848.18     23.16 o 
   8  -1   2      251.56      258.13      9.31 o 
   9  -1   2     1423.81     1342.58     26.79 o 
  10  -1   2       21.94       24.96     12.03 o 
  11  -1   2      648.70      618.96     17.73 o 
  12  -1   2       12.79       14.44      8.87 o 
  13  -1   2      166.84      174.59     15.15 o 
  14  -1   2       54.46       55.09     16.93 o 
  15  -1   2       25.50       13.11      9.51 o 
  16  -1   2       11.68        2.58     11.33 o 
  17  -1   2        5.42       12.85     11.68 o 
 -17   0   2       50.94       16.22     16.25 o 
 -16   0   2       31.85       27.30      8.91 o 
 -15   0   2      126.30      149.18     13.49 o 
 -14   0   2       26.72       20.04      9.04 o 
 -13   0   2       25.20       23.50      8.80 o 
 -12   0   2      196.37      181.48     12.55 o 
 -11   0   2      330.22      312.66     13.30 o 
 -10   0   2       94.24       83.90     12.24 o 
  -9   0   2        2.06        3.89      4.53 o 
  -8   0   2     2407.24     2595.22     56.92 o 
  -7   0   2      133.33       98.13      5.76 o 
  -6   0   2      159.27      136.74      6.20 o 
  -5   0   2       31.66       31.45      4.24 o 
  -4   0   2     1073.04     1015.19     15.64 o 
  -3   0   2     1269.37     1210.71     24.69 o 
  -2   0   2     5051.49     5153.51     77.81 o 
   1   0   2      163.54      180.02      3.52 o 
   2   0   2     9359.36     9326.62    166.68 o 
   3   0   2     6118.79     6165.85    107.87 o 
   4   0   2        2.21        7.43      4.33 o 
   5   0   2      229.82      228.03      9.11 o 
   6   0   2     1547.92     1649.81     29.82 o 
   7   0   2      390.08      395.75     10.50 o 
   8   0   2       52.45       74.12      8.29 o 
   9   0   2      185.13      206.57     11.78 o 
  10   0   2        3.67        8.38      6.09 o 
  11   0   2       23.03       20.46      7.11 o 
  12   0   2       13.57       13.77      8.58 o 
  13   0   2        1.12       -6.32      6.97 o 
  14   0   2        0.08        3.37     12.75 o 
  15   0   2        2.60       -6.13     11.55 o 
  16   0   2        0.55       -3.65      8.16 o 
  17   0   2        1.69       -4.30     10.44 o 
 -17   1   2        4.82        4.63     10.16 o 
 -16   1   2       17.81       38.96     12.52 o 
 -15   1   2        5.91        9.64      7.35 o 
 -14   1   2       13.15       22.53     12.44 o 
 -13   1   2       28.28       13.65     10.79 o 
 -12   1   2       87.12       86.64     10.95 o 
 -11   1   2       42.66       43.51      8.84 o 
 -10   1   2       68.06       58.52      6.68 o 
  -9   1   2      446.83      436.76     17.06 o 
  -8   1   2      380.48      411.08     12.45 o 
  -7   1   2      139.78      157.75     12.47 o 
  -6   1   2      730.77      740.88     17.24 o 
  -5   1   2      274.13      260.02     10.24 o 
  -4   1   2      641.82      669.12     13.26 o 
  -3   1   2      546.87      622.58     10.69 o 
  -2   1   2     4938.71     5327.71     78.81 o 
  -1   1   2    11523.57    11415.07    883.10 o 
   0   1   2     2724.56     3023.64     39.58 o 
   1   1   2    11059.64    12165.47    190.67 o 
   2   1   2     3288.90     3451.98     42.34 o 
   3   1   2      445.87      482.70     16.48 o 
   4   1   2     2368.47     2356.61     35.79 o 
   5   1   2      556.74      555.83     12.73 o 
   6   1   2      362.21      316.62     13.76 o 
   7   1   2      855.83      802.86     24.71 o 
   8   1   2      233.57      234.84     19.96 o 
   9   1   2     1397.46     1366.13     26.36 o 
  10   1   2       22.91       25.54      6.65 o 
  11   1   2      605.16      610.80     20.30 o 
  12   1   2       11.43       18.37      8.63 o 
  13   1   2      182.40      180.05     14.33 o 
  14   1   2       62.47       65.42      9.79 o 
  15   1   2       27.98       68.61     18.99 o 
  16   1   2       13.12       20.60      8.99 o 
  17   1   2        6.69       15.71     16.61 o 
 -17   2   2        9.02       30.00      9.38 o 
 -16   2   2       14.86       16.32     10.26 o 
 -15   2   2       58.14       59.66      9.08 o 
 -14   2   2        5.72       13.60      8.16 o 
 -13   2   2      151.54      159.39     23.08 o 
 -12   2   2       60.95       62.73      7.88 o 
 -11   2   2      330.59      324.83     14.23 o 
 -10   2   2       22.73       22.10      7.07 o 
  -9   2   2     1201.31     1124.18     23.87 o 
  -8   2   2      136.00      145.30      6.41 o 
  -7   2   2     1126.52     1067.80     20.01 o 
  -6   2   2      657.04      600.74     11.96 o 
  -5   2   2     1468.55     1578.89     24.34 o 
  -4   2   2     2713.56     2674.50     39.29 o 
  -3   2   2     1832.63     1826.53     20.31 o 
  -2   2   2     2166.91     2203.32     23.07 o 
  -1   2   2      303.67      350.90     10.60 o 
   0   2   2      696.62      657.36     16.44 o 
   1   2   2      245.03      273.56      5.26 o 
   2   2   2      715.03      688.45      8.53 o 
   3   2   2     1064.83     1071.48     12.66 o 
   4   2   2      212.36      242.29      6.52 o 
   5   2   2     1884.00     1969.29     30.14 o 
   6   2   2      227.68      230.27      7.33 o 
   7   2   2      104.62       97.09      7.03 o 
   8   2   2       80.08       78.45      8.61 o 
   9   2   2      160.83      158.81     10.51 o 
  10   2   2       79.07       62.16      9.05 o 
  11   2   2      244.30      231.26     16.74 o 
  12   2   2       79.04       82.56     18.12 o 
  13   2   2        2.72        3.73      9.22 o 
  14   2   2        5.02       -8.51     10.35 o 
  15   2   2       23.63       22.35      8.43 o 
  16   2   2        1.97       -8.04      8.04 o 
 -16   3   2        3.06       15.70      7.36 o 
 -15   3   2       14.41       24.36      9.84 o 
 -14   3   2       55.41       44.11     20.01 o 
 -13   3   2       29.20       36.42      7.85 o 
 -12   3   2       80.70       78.02      8.52 o 
 -11   3   2      219.47      220.44     12.10 o 
 -10   3   2      121.29      127.16      7.23 o 
  -9   3   2      334.94      356.49     18.53 o 
  -8   3   2       65.13       74.28     11.25 o 
  -7   3   2      686.54      682.27     10.02 o 
  -6   3   2      176.01      181.63      4.09 o 
  -5   3   2      614.57      584.23     18.25 o 
  -4   3   2     1954.41     2154.54     50.05 o 
  -3   3   2      286.71      259.35      4.39 o 
  -2   3   2     1078.31     1013.83     17.20 o 
   0   3   2     2890.98     2869.24     60.72 o 
   1   3   2      317.69      340.65     10.74 o 
   2   3   2     1132.94     1053.53     16.47 o 
   3   3   2      344.06      313.71      5.37 o 
   4   3   2     1751.24     1676.43     20.14 o 
   5   3   2      968.98      948.62     12.48 o 
   6   3   2      477.75      443.08     10.57 o 
   7   3   2      665.36      691.65     22.23 o 
   8   3   2      107.12       89.58      7.21 o 
   9   3   2       65.74       65.32      5.39 o 
  10   3   2       50.45       42.33      6.57 o 
  11   3   2      494.10      451.74     14.54 o 
  12   3   2       10.78       12.38     16.99 o 
  13   3   2      112.39      150.83     17.57 o 
  14   3   2       60.67       40.65     15.95 o 
  15   3   2       22.74       29.82     10.78 o 
  16   3   2       35.92       64.19     11.20 o 
 -15   4   2       30.39       17.41      5.96 o 
 -14   4   2       50.96       35.14      5.90 o 
 -13   4   2      166.92      182.66     16.01 o 
 -12   4   2       32.92       37.75      5.72 o 
 -11   4   2      156.27      158.77      8.43 o 
 -10   4   2      130.06      133.66      6.33 o 
  -9   4   2      258.37      266.45      7.13 o 
  -8   4   2       75.81       78.97      6.53 o 
  -7   4   2      293.68      289.69      8.26 o 
  -6   4   2       64.85       63.24      3.25 o 
  -5   4   2      258.70      246.92      5.46 o 
  -4   4   2      366.81      347.46      7.66 o 
  -3   4   2      199.14      201.80      9.08 o 
   0   4   2      284.23      274.41      9.59 o 
   1   4   2       63.27       76.30     10.93 o 
   2   4   2      898.29      929.28     15.63 o 
   3   4   2      213.13      218.98      6.12 o 
   4   4   2      351.76      370.76      6.61 o 
   5   4   2      375.07      378.91      9.05 o 
   6   4   2       15.68       15.39      4.35 o 
   7   4   2      311.34      291.73      8.15 o 
   8   4   2      138.76      131.58      5.68 o 
   9   4   2        9.21       21.52      4.26 o 
  10   4   2       26.03       22.80      4.54 o 
  11   4   2       16.78       17.51      6.26 o 
  12   4   2       14.54       15.50      6.76 o 
  13   4   2        4.87        9.89      5.63 o 
  14   4   2        4.36        9.49      6.30 o 
  15   4   2        3.32        2.69      6.43 o 
 -14   5   2        2.97        8.65      4.64 o 
 -13   5   2       43.88       46.84      6.22 o 
 -12   5   2       13.93       15.28      4.99 o 
 -11   5   2       56.68       67.16      5.68 o 
 -10   5   2        5.93        2.18      3.71 o 
  -9   5   2      254.21      257.93      7.39 o 
  -8   5   2       74.79       79.32      4.69 o 
  -7   5   2      307.01      308.65      7.26 o 
  -6   5   2      116.92      130.31      7.53 o 
  -5   5   2      363.63      359.61     10.30 o 
  -4   5   2      151.98      151.64      6.18 o 
   1   5   2      321.04      313.60     12.36 o 
   2   5   2     1246.47     1241.63     29.37 o 
   3   5   2      348.77      324.29      9.15 o 
   4   5   2      320.58      316.60      9.48 o 
   5   5   2      321.94      319.16     10.32 o 
   6   5   2      191.36      204.75      6.59 o 
   7   5   2      219.93      223.18      6.35 o 
   8   5   2      128.72      134.72      7.78 o 
   9   5   2      272.78      286.53     10.27 o 
  10   5   2        3.83        6.89      4.37 o 
  11   5   2       68.20       91.58     11.69 o 
  12   5   2        9.93       16.82      7.32 o 
  13   5   2       46.72       57.55     16.11 o 
  14   5   2        9.06        6.05      5.48 o 
 -13   6   2        8.35        8.76      6.06 o 
 -12   6   2        2.11        1.15      3.36 o 
 -11   6   2      134.61      149.84     10.95 o 
 -10   6   2        5.64       11.76      4.22 o 
  -9   6   2      181.89      192.71      7.86 o 
  -8   6   2       53.81       61.65     10.07 o 
  -7   6   2      120.92      119.49      8.33 o 
  -6   6   2       98.21      112.54     10.83 o 
  -5   6   2      117.26       97.60     10.28 o 
   2   6   2       24.55       24.85      6.32 o 
   3   6   2      215.42      201.52     11.06 o 
   4   6   2      116.81      122.27      5.87 o 
   5   6   2      105.53       98.78      7.36 o 
   6   6   2       87.31       84.31     10.52 o 
   7   6   2       28.06       26.06      5.28 o 
   8   6   2        9.85        5.28      4.14 o 
   9   6   2       12.81       12.42      5.11 o 
  10   6   2        1.48        4.16      3.97 o 
  11   6   2        6.60        9.74      5.77 o 
  12   6   2        1.97       -0.63     10.44 o 
 -10   7   2       11.24       12.12     14.27 o 
  -9   7   2       84.22       76.81      6.48 o 
  -8   7   2       61.13       60.63      6.69 o 
  -7   7   2      109.66       97.74     12.08 o 
   4   7   2      207.72      236.97     12.45 o 
   5   7   2      217.27      232.92     12.91 o 
   6   7   2      113.74      123.45     16.60 o 
   7   7   2      167.18      181.79     17.63 o 
   8   7   2       43.27       52.27      6.76 o 
   9   7   2      155.22      160.97     11.36 o 
  10   7   2        0.26        2.75      5.46 o 
   6   8   2       11.03        6.64      7.79 o 
   7   8   2        5.09       12.17      7.88 o 
  -7  -8   3       35.15       49.88     11.34 o 
  -6  -8   3       65.98       45.41     18.21 o 
  -5  -8   3       66.71       67.45     10.70 o 
  -4  -8   3       28.77       27.88      5.77 o 
  -3  -8   3       95.26      105.35      8.31 o 
  -2  -8   3        3.76        2.79      2.78 o 
  -1  -8   3      159.38      159.99      5.34 o 
   0  -8   3        4.70        4.95      3.95 o 
   1  -8   3      136.93      140.69      6.01 o 
   2  -8   3       30.84       24.62      4.73 o 
   3  -8   3      116.58      113.05      4.32 o 
   4  -8   3       22.08       17.49      3.98 o 
   5  -8   3       28.53       20.14      4.44 o 
   6  -8   3       33.80       22.96      5.16 o 
 -10  -7   3        8.26       11.16     17.70 o 
  -9  -7   3       10.30        7.41      9.27 o 
  -8  -7   3       10.43       16.00      7.15 o 
  -7  -7   3       28.98       40.93      9.51 o 
  -6  -7   3        4.68        4.75      5.84 o 
  -5  -7   3        3.31        1.42      6.26 o 
  -4  -7   3      130.34      112.79     13.83 o 
  -3  -7   3        7.42        4.94      1.87 o 
  -2  -7   3        4.69        6.83      1.70 o 
  -1  -7   3       80.42       79.40      2.94 o 
   0  -7   3       85.16       75.41      2.53 o 
   1  -7   3      122.91      128.18      3.24 o 
   2  -7   3        1.04       -0.41      2.27 o 
   3  -7   3       25.50       21.51      2.73 o 
   4  -7   3       13.67       11.18      3.22 o 
   5  -7   3       25.86       16.90      4.88 o 
   6  -7   3       40.72       58.01      6.89 o 
   7  -7   3        3.69        9.93     12.93 o 
   8  -7   3       28.52       25.01      5.80 o 
   9  -7   3        1.04        3.99      5.28 o 
  10  -7   3       12.42       11.03      9.31 o 
 -12  -6   3       36.71       57.58     23.74 o 
 -11  -6   3        1.53        8.25      3.73 o 
 -10  -6   3      129.26      127.75      7.81 o 
  -9  -6   3       45.62       79.32     19.29 o 
  -8  -6   3      307.76      314.10     13.48 o 
  -7  -6   3      131.33      124.99      7.50 o 
  -6  -6   3      262.48      256.18     13.30 o 
  -5  -6   3       83.24       81.17      7.38 o 
  -4  -6   3       75.77       66.81      2.89 o 
  -3  -6   3      240.32      225.31      6.41 o 
  -2  -6   3       58.02       59.04      3.14 o 
  -1  -6   3      960.07      906.43      8.51 o 
   0  -6   3      133.14      133.04      3.60 o 
   1  -6   3      206.68      212.16      4.28 o 
   2  -6   3       42.78       37.15      2.77 o 
   3  -6   3      357.55      337.36      6.56 o 
   4  -6   3       99.94      100.13      7.46 o 
   5  -6   3       56.74       74.48      5.10 o 
   6  -6   3      140.30      131.89      6.83 o 
   7  -6   3      186.12      171.48      8.01 o 
   8  -6   3      312.51      297.91     10.77 o 
   9  -6   3       33.30       31.22      6.04 o 
  10  -6   3       81.18       84.32     33.38 o 
  11  -6   3       25.70       20.93     14.11 o 
  12  -6   3       13.59       15.00      7.17 o 
 -14  -5   3        0.91        1.25      5.60 o 
 -13  -5   3        7.02       -2.66      5.37 o 
 -12  -5   3       61.23       53.92     11.21 o 
 -11  -5   3        7.75        4.32      8.90 o 
 -10  -5   3      105.25       87.57      6.09 o 
  -9  -5   3       57.90       74.01      9.24 o 
  -8  -5   3       17.03       17.39      3.41 o 
  -7  -5   3        7.79       13.60      4.66 o 
  -6  -5   3      127.02      113.82      7.60 o 
  -5  -5   3       45.36       54.42      8.12 o 
  -4  -5   3       51.22       47.18      2.50 o 
  -3  -5   3       46.16       47.57      1.87 o 
  -2  -5   3       35.94       36.53      1.65 o 
  -1  -5   3      226.31      223.11      3.04 o 
   0  -5   3       25.52       31.68      2.27 o 
   1  -5   3     1047.82     1063.75     11.09 o 
   2  -5   3      143.06      141.97      4.85 o 
   3  -5   3      150.51      141.22      4.28 o 
   4  -5   3      183.16      156.82      7.51 o 
   5  -5   3        8.27        8.40      4.95 o 
   6  -5   3       37.50       41.70      5.24 o 
   7  -5   3        5.31        0.58      6.43 o 
   8  -5   3       10.22       12.34      4.86 o 
   9  -5   3       57.96       68.53      6.76 o 
  10  -5   3       33.02       20.98      7.66 o 
  11  -5   3       11.26       11.22      6.55 o 
  12  -5   3       52.03       41.73      9.80 o 
  13  -5   3       15.78        2.85      9.54 o 
 -15  -4   3       12.09       21.30      8.16 o 
 -14  -4   3       22.39       15.39      6.79 o 
 -13  -4   3       25.78       33.32      8.64 o 
 -12  -4   3      320.03      335.84     15.60 o 
 -11  -4   3       77.15       81.76      6.68 o 
 -10  -4   3      161.41      171.78     12.62 o 
  -9  -4   3       25.94       17.81      4.45 o 
  -8  -4   3      520.42      539.94     14.36 o 
  -7  -4   3       87.15       84.32      4.43 o 
  -6  -4   3      214.20      211.16      5.95 o 
  -5  -4   3      761.15      680.73      9.12 o 
  -4  -4   3      702.53      723.65      8.85 o 
  -3  -4   3     1346.11     1257.25     10.30 o 
  -2  -4   3       68.11       80.45      2.99 o 
  -1  -4   3     2538.92     2460.88     21.37 o 
   0  -4   3       86.21       86.99      2.38 o 
   1  -4   3     2768.01     2710.03     28.85 o 
   2  -4   3       83.90       70.23      4.12 o 
   3  -4   3     3114.68     3012.97     38.76 o 
   4  -4   3      798.99      758.99     13.38 o 
   5  -4   3      653.59      659.15     12.83 o 
   6  -4   3      213.36      215.63      9.58 o 
   7  -4   3      171.48      162.67     17.66 o 
   8  -4   3      237.42      260.04      9.48 o 
   9  -4   3       59.11       64.69     11.65 o 
  10  -4   3       85.89      100.82     21.18 o 
  11  -4   3       16.92       13.82      7.03 o 
  12  -4   3       96.36      122.51      9.91 o 
  13  -4   3       31.41       31.18     15.42 o 
  14  -4   3       15.77       21.62     13.59 o 
  15  -4   3       35.22       13.75     12.79 o 
 -16  -3   3       22.08       10.68     14.17 o 
 -15  -3   3       34.33       23.41     14.27 o 
 -14  -3   3      104.34       89.80     12.74 o 
 -13  -3   3      122.22      127.73     10.07 o 
 -12  -3   3        8.61        5.09      5.56 o 
 -11  -3   3       68.22       73.17     17.77 o 
 -10  -3   3      190.02      195.25      8.38 o 
  -9  -3   3      155.10      160.70      9.77 o 
  -8  -3   3      220.23      227.65     14.75 o 
  -7  -3   3       62.92       71.18      5.92 o 
  -6  -3   3      170.37      177.19      5.04 o 
  -5  -3   3       91.39      103.55      4.99 o 
  -4  -3   3      217.14      270.08      5.38 o 
  -3  -3   3      420.25      451.21      6.04 o 
  -2  -3   3      919.34     1049.79      8.25 o 
  -1  -3   3      379.00      421.78      3.85 o 
   0  -3   3        5.89        5.87      2.02 o 
   1  -3   3       81.41       92.31      5.29 o 
   2  -3   3       44.02       50.70      8.71 o 
   3  -3   3     1296.93     1407.15     18.30 o 
   4  -3   3      206.83      198.13      6.13 o 
   5  -3   3      128.40      124.81     10.42 o 
   6  -3   3       27.40       20.93      4.72 o 
   7  -3   3        3.03        3.71      4.52 o 
   8  -3   3      202.38      175.30      8.93 o 
   9  -3   3      141.04      153.73      8.82 o 
  10  -3   3       21.51       19.31      7.70 o 
  11  -3   3       44.46       37.24      9.11 o 
  12  -3   3       52.51       51.25     11.20 o 
  13  -3   3       11.96        7.65      8.67 o 
  14  -3   3       15.25       14.13      8.59 o 
  15  -3   3        0.82        2.21     10.67 o 
 -17  -2   3        8.33        7.81      8.73 o 
 -16  -2   3       30.69       28.58     22.41 o 
 -15  -2   3       30.69       14.25     13.50 o 
 -14  -2   3       55.27       54.93      8.32 o 
 -13  -2   3       67.59       74.36     10.05 o 
 -12  -2   3      370.03      377.23     16.23 o 
 -11  -2   3      232.44      217.01     11.66 o 
 -10  -2   3      214.77      183.02      9.54 o 
  -9  -2   3       43.91       38.49      7.49 o 
  -8  -2   3      950.44      961.95     17.23 o 
  -7  -2   3      182.31      164.50      5.82 o 
  -6  -2   3     1054.90     1075.08     16.59 o 
  -5  -2   3     2197.75     2226.01     43.98 o 
  -4  -2   3     2812.89     3039.60     43.18 o 
  -3  -2   3     3762.56     3801.74     47.73 o 
  -2  -2   3     1033.21     1146.21     17.34 o 
  -1  -2   3     5238.62     5417.47     73.29 o 
   0  -2   3       36.86       35.72      4.44 o 
   1  -2   3     3234.60     3124.45     39.13 o 
   2  -2   3     1207.90     1182.03     16.43 o 
   3  -2   3     4042.61     4115.73     67.58 o 
   4  -2   3     1171.50     1220.36     24.22 o 
   5  -2   3     1834.43     1844.60     28.66 o 
   6  -2   3     2917.28     2905.98     47.75 o 
   7  -2   3      344.31      317.06      9.78 o 
   8  -2   3      973.95      939.16     19.26 o 
   9  -2   3      131.50      131.36     20.52 o 
  10  -2   3     1250.13     1262.23     27.55 o 
  11  -2   3       29.77       33.15     12.93 o 
  12  -2   3      145.19      152.38     10.56 o 
  13  -2   3       26.34       38.09      8.71 o 
  14  -2   3       29.96       29.71     15.96 o 
  15  -2   3       19.40       25.48      9.02 o 
  16  -2   3        5.38       16.09     11.80 o 
 -17  -1   3        8.64        2.90     10.49 o 
 -16  -1   3       16.36       10.18      8.09 o 
 -15  -1   3       25.98        8.72      7.71 o 
 -14  -1   3       11.37        8.96      9.57 o 
 -13  -1   3       30.70       42.04      9.46 o 
 -12  -1   3       79.84       82.88     12.36 o 
 -11  -1   3       13.95       18.33      5.83 o 
 -10  -1   3       60.73       75.85      7.03 o 
  -9  -1   3       25.64       20.67      5.15 o 
  -8  -1   3       79.73       77.75      7.29 o 
  -7  -1   3      152.91      154.50      7.80 o 
  -6  -1   3       80.40       80.66      5.72 o 
  -5  -1   3      112.92      108.88      4.58 o 
  -4  -1   3      250.61      226.21      5.48 o 
  -3  -1   3      221.57      218.44      8.30 o 
  -2  -1   3     8453.58     8737.30    124.49 o 
   0  -1   3      307.07      317.32      4.18 o 
   1  -1   3     1033.81     1248.59     14.96 o 
   2  -1   3    10829.19    11550.68    224.88 o 
   3  -1   3      342.60      303.97      9.40 o 
   4  -1   3      107.04       94.16     11.89 o 
   5  -1   3      176.08      157.44      7.80 o 
   6  -1   3      809.94      918.64     22.75 o 
   7  -1   3      104.27      108.63      6.83 o 
   8  -1   3       95.81       88.41     13.00 o 
   9  -1   3       53.50       51.70      7.25 o 
  10  -1   3       98.99       98.64     19.43 o 
  11  -1   3       53.18       38.66     14.45 o 
  12  -1   3       74.99       76.17      9.14 o 
  13  -1   3       21.46       15.95      9.74 o 
  14  -1   3       38.04       19.51      8.83 o 
  15  -1   3       26.99       27.06     11.33 o 
  16  -1   3       16.14       18.69      9.34 o 
 -17   0   3       37.20       26.14      9.57 o 
 -16   0   3       14.34       20.81      8.43 o 
 -15   0   3       54.27       76.96     20.56 o 
 -14   0   3       27.97       18.88      7.21 o 
 -13   0   3       87.23       85.94      8.52 o 
 -12   0   3      116.63      109.64      8.71 o 
 -11   0   3       63.76       78.97      7.62 o 
 -10   0   3      537.96      492.17     13.01 o 
  -9   0   3        2.76        0.36      4.09 o 
  -8   0   3      783.23      666.58     15.55 o 
  -7   0   3      519.64      476.38     10.29 o 
  -6   0   3       34.82       19.53      4.70 o 
  -5   0   3     3491.03     3626.20     59.35 o 
  -4   0   3        5.25        7.23      3.22 o 
  -3   0   3    15465.90    17413.51    383.04 o 
  -2   0   3     6281.32     7371.06    124.52 o 
  -1   0   3     9201.35    10103.53    177.98 o 
   0   0   3       13.90       13.24      1.66 o 
   1   0   3     7620.17     8109.65    137.99 o 
   2   0   3     9388.41    10218.56    195.96 o 
   3   0   3     6091.88     6311.83    112.13 o 
   4   0   3     1298.10     1143.93     35.04 o 
   5   0   3     1298.97     1183.83     23.90 o 
   6   0   3      116.48       70.41      7.38 o 
   7   0   3     1102.78     1026.77     24.87 o 
   8   0   3     2223.02     2290.07     40.59 o 
   9   0   3        2.25       -4.81      6.86 o 
  10   0   3      932.72      893.22     25.19 o 
  11   0   3       51.72       42.06     14.05 o 
  12   0   3      148.85      132.37     10.43 o 
  13   0   3       24.85       15.95      9.46 o 
  14   0   3      181.49      194.67     23.47 o 
  15   0   3       20.42       32.21     11.49 o 
  16   0   3       21.78       33.85     10.22 o 
 -17   1   3        8.14       11.73      8.20 o 
 -16   1   3       17.98       22.12      9.64 o 
 -15   1   3       26.64       28.38      9.62 o 
 -14   1   3       11.40       15.47      6.80 o 
 -13   1   3       31.70       26.99      7.15 o 
 -12   1   3       85.53       86.70      7.93 o 
 -11   1   3       13.85        9.56      5.68 o 
 -10   1   3       56.25       64.14      8.57 o 
  -9   1   3       24.28       15.01      5.22 o 
  -8   1   3       84.75       90.42      7.29 o 
  -7   1   3      155.26      155.84     10.26 o 
  -6   1   3       75.14       71.17      5.93 o 
  -5   1   3      122.85      113.17      9.68 o 
  -4   1   3      245.41      215.29      5.63 o 
  -3   1   3      214.94      205.26      7.79 o 
  -2   1   3     8432.34     8735.46    152.82 o 
  -1   1   3     1229.62     1469.06     28.63 o 
   0   1   3      306.15      321.63      6.09 o 
   1   1   3     1033.64     1247.33     14.93 o 
   2   1   3    10853.93    11629.14    191.47 o 
   3   1   3      341.63      294.01      7.58 o 
   4   1   3      113.08       97.81     14.64 o 
   5   1   3      168.58      157.16      6.39 o 
   6   1   3      781.69      897.62     16.18 o 
   7   1   3       99.87       95.95     10.42 o 
   8   1   3       93.06       87.42      7.08 o 
   9   1   3       56.53       58.67      7.40 o 
  10   1   3      105.46       99.04     10.86 o 
  11   1   3       53.01       54.85      7.97 o 
  12   1   3       85.64       88.48     16.85 o 
  13   1   3       19.91       19.95     10.30 o 
  14   1   3       32.76       35.58      8.69 o 
  15   1   3       25.82       27.51     11.37 o 
  16   1   3       16.08       12.11      9.17 o 
 -17   2   3        7.87       -7.00     13.27 o 
 -16   2   3       29.19       38.01      8.55 o 
 -15   2   3       27.87       23.53      7.73 o 
 -14   2   3       56.78       64.42     11.46 o 
 -13   2   3       67.30       68.76      8.00 o 
 -12   2   3      392.61      364.24     12.84 o 
 -11   2   3      229.45      237.88      9.82 o 
 -10   2   3      189.73      173.17      8.22 o 
  -9   2   3       42.87       40.02      7.31 o 
  -8   2   3      979.68      970.77     19.95 o 
  -7   2   3      163.88      158.86      7.54 o 
  -6   2   3     1084.23     1102.24     18.63 o 
  -5   2   3     2136.67     2142.90     32.60 o 
  -4   2   3     2864.66     3102.00     63.37 o 
  -3   2   3     3816.94     3881.89     44.56 o 
  -2   2   3      980.35     1105.11     16.87 o 
  -1   2   3     5038.33     5078.73    117.15 o 
   0   2   3       36.23       39.76      5.39 o 
   1   2   3     3118.42     3027.29     37.88 o 
   2   2   3     1147.98     1135.94     14.17 o 
   3   2   3     4263.12     4334.22     55.06 o 
   4   2   3     1121.26     1134.94     14.36 o 
   5   2   3     1792.75     1774.18     22.54 o 
   6   2   3     2890.49     2907.55     47.18 o 
   7   2   3      343.64      317.44     11.69 o 
   8   2   3      994.79      960.21     22.54 o 
   9   2   3      123.21      110.79      8.09 o 
  10   2   3     1207.46     1225.51     31.24 o 
  11   2   3       27.50       21.99      8.86 o 
  12   2   3      126.97      126.04     17.43 o 
  13   2   3       30.88       44.17     12.91 o 
  14   2   3       28.88       39.64     11.13 o 
  15   2   3       22.61       19.86      8.99 o 
  16   2   3        5.31       18.45     10.98 o 
 -16   3   3       19.87       22.75     12.49 o 
 -15   3   3       31.86       29.11     10.11 o 
 -14   3   3      102.50      112.49     12.18 o 
 -13   3   3      119.77      127.60      9.34 o 
 -12   3   3       12.95       12.68      5.40 o 
 -11   3   3       70.53       80.25      7.77 o 
 -10   3   3      199.50      196.29      8.88 o 
  -9   3   3      151.18      134.07      9.16 o 
  -8   3   3      216.89      216.02      6.93 o 
  -7   3   3       71.34       77.16      4.50 o 
  -6   3   3      169.82      169.62      4.17 o 
  -5   3   3      102.89      106.50      2.48 o 
  -4   3   3      226.10      285.42      3.89 o 
  -3   3   3      406.52      426.98     13.49 o 
  -1   3   3      371.54      417.29     12.17 o 
   0   3   3        7.54       10.47      2.31 o 
   1   3   3       83.01       95.52      3.34 o 
   2   3   3       44.47       55.56      3.60 o 
   3   3   3     1319.29     1467.19     36.33 o 
   4   3   3      209.61      201.81      4.94 o 
   5   3   3      121.02       99.47      4.34 o 
   6   3   3       32.45       29.40      4.74 o 
   7   3   3        4.26        6.41      4.66 o 
   8   3   3      198.50      197.77      6.83 o 
   9   3   3      136.26      140.50      7.29 o 
  10   3   3       18.23       17.20      5.40 o 
  11   3   3       46.02       38.65      8.56 o 
  12   3   3       54.46       46.03      7.97 o 
  13   3   3       10.91        8.64      6.93 o 
  14   3   3       15.31       44.82     22.15 o 
  15   3   3        0.88       16.34      9.59 o 
 -15   4   3       11.80        3.18      5.75 o 
 -14   4   3       21.15       23.82      6.42 o 
 -13   4   3       24.17        7.33      5.31 o 
 -12   4   3      314.94      318.87      9.79 o 
 -11   4   3       73.07       77.62      5.79 o 
 -10   4   3      169.44      187.33      8.52 o 
  -9   4   3       29.21       35.82      8.02 o 
  -8   4   3      549.44      566.43     10.86 o 
  -7   4   3       86.14       86.14      5.22 o 
  -6   4   3      211.31      213.81      6.17 o 
  -5   4   3      765.98      691.44      8.67 o 
  -4   4   3      670.60      704.29     10.78 o 
  -3   4   3     1308.63     1218.62     21.58 o 
   0   4   3       85.56       76.30     12.36 o 
   1   4   3     2814.80     2761.75     42.24 o 
   2   4   3      102.28       90.37      9.68 o 
   3   4   3     3017.57     3025.42     59.34 o 
   4   4   3      759.92      736.45     12.82 o 
   5   4   3      626.59      608.56     12.21 o 
   6   4   3      207.56      203.04      8.40 o 
   7   4   3      167.58      161.73     11.31 o 
   8   4   3      193.66      197.28      6.85 o 
   9   4   3       65.62       55.35      5.07 o 
  10   4   3       94.73       95.39      7.00 o 
  11   4   3       19.03       25.23      6.58 o 
  12   4   3       88.26       94.20     10.73 o 
  13   4   3       32.81       19.11      6.98 o 
  14   4   3       16.67        8.08      6.83 o 
  15   4   3       35.72       27.39      9.11 o 
 -14   5   3        1.72       -3.98      6.24 o 
 -13   5   3        7.45       12.20      4.76 o 
 -12   5   3       60.31       70.77      6.86 o 
 -11   5   3        7.26        1.51      3.53 o 
 -10   5   3      100.77      100.77      5.12 o 
  -9   5   3       58.96       66.17      5.24 o 
  -8   5   3       13.90        8.85      3.19 o 
  -7   5   3        7.60        9.58      2.06 o 
  -6   5   3      117.58      104.20      4.68 o 
  -5   5   3       50.96       60.30      7.05 o 
  -4   5   3       46.12       41.26      3.78 o 
   1   5   3     1054.85     1038.12     27.16 o 
   2   5   3      141.96      148.71      7.54 o 
   3   5   3      141.94      131.99      8.16 o 
   4   5   3      184.32      171.13      8.16 o 
   5   5   3        7.65        9.84      6.99 o 
   6   5   3       41.47       47.70      4.56 o 
   7   5   3        4.82        2.64      3.62 o 
   8   5   3        8.33        4.31      3.72 o 
   9   5   3       60.20       48.08      5.19 o 
  10   5   3       37.87       31.98      5.53 o 
  11   5   3       11.54       18.63      5.97 o 
  12   5   3       56.00       56.69      8.28 o 
  13   5   3       15.28       13.39      7.08 o 
 -12   6   3       36.68       31.46      6.88 o 
 -11   6   3        2.19        0.45      2.96 o 
 -10   6   3      126.95      114.74      4.57 o 
  -9   6   3       44.47       48.49     17.01 o 
  -8   6   3      299.06      302.64     14.61 o 
  -7   6   3      135.84      129.81      8.00 o 
  -6   6   3      266.78      273.58     12.49 o 
   2   6   3       42.52       34.95     13.55 o 
   3   6   3      303.02      286.40     13.97 o 
   4   6   3       99.72      113.78      7.40 o 
   5   6   3       51.31       65.54      6.64 o 
   6   6   3      145.03      155.90      8.62 o 
   7   6   3      180.63      193.21     10.36 o 
   8   6   3      318.38      313.51      8.49 o 
   9   6   3       32.80       22.04      5.23 o 
  10   6   3       85.74       85.18      6.18 o 
  11   6   3       27.62       18.74      5.24 o 
  12   6   3       13.58       17.77      7.65 o 
 -10   7   3        7.02        6.01      7.72 o 
  -9   7   3       10.54       14.38      4.89 o 
  -8   7   3       12.67        7.93      7.84 o 
   3   7   3       26.84       22.82      8.07 o 
   4   7   3       12.57       12.77     13.09 o 
   5   7   3       27.06       27.16      8.25 o 
   6   7   3       40.25       50.96      6.12 o 
   7   7   3        4.93       10.78      6.45 o 
   8   7   3       28.69       27.23      6.57 o 
   9   7   3        0.62        1.91      6.79 o 
  10   7   3       12.48       11.38      6.44 o 
   5   8   3       32.37       37.30      9.41 o 
   6   8   3       35.88       44.58     16.14 o 
  -7  -8   4       24.82       30.98     19.04 o 
  -6  -8   4       20.69       23.70     10.14 o 
  -5  -8   4       38.85       32.36      6.76 o 
  -4  -8   4       17.84       25.62     10.57 o 
  -3  -8   4       18.03       15.40      5.41 o 
  -2  -8   4       28.76       32.08      4.24 o 
  -1  -8   4       14.29       10.07      3.40 o 
   0  -8   4        9.74        6.75      3.43 o 
   1  -8   4       29.04       21.39      5.77 o 
   2  -8   4        7.26        7.26      3.95 o 
   3  -8   4       23.37       19.72      5.01 o 
   4  -8   4        6.28        2.40      5.04 o 
   5  -8   4       38.00       34.18      5.70 o 
   6  -8   4       11.21       19.69      8.10 o 
 -10  -7   4        9.02       14.80     11.57 o 
  -9  -7   4       69.33       84.14     13.07 o 
  -8  -7   4       46.95       77.17     18.35 o 
  -7  -7   4      130.06      158.36     10.74 o 
  -6  -7   4       73.60       79.14     10.06 o 
  -5  -7   4       42.40       46.79      9.20 o 
  -4  -7   4      126.07      170.19      9.09 o 
  -3  -7   4       40.80       46.88      3.79 o 
  -2  -7   4      387.68      360.45     12.78 o 
  -1  -7   4       20.58       20.02      1.89 o 
   0  -7   4      572.81      580.52     15.40 o 
   1  -7   4       57.60       63.41      4.63 o 
   2  -7   4      246.87      246.95      5.12 o 
   3  -7   4       17.05       18.81      2.96 o 
   4  -7   4       94.31       99.70      4.41 o 
   5  -7   4       37.38       48.55     11.41 o 
   6  -7   4       39.17       42.24      5.27 o 
   7  -7   4       95.66      105.77     12.13 o 
   8  -7   4       26.32       33.49     11.16 o 
   9  -7   4       29.28       42.36     12.13 o 
 -12  -6   4       13.24        8.76      9.08 o 
 -11  -6   4        7.79        1.21     10.58 o 
 -10  -6   4       29.01       25.86     10.42 o 
  -9  -6   4        4.94        2.30      4.20 o 
  -8  -6   4       92.59       94.47     17.59 o 
  -7  -6   4        4.37        3.83      2.41 o 
  -6  -6   4       39.44       29.15      2.79 o 
  -5  -6   4        5.61        3.63      1.05 o 
  -4  -6   4       37.48       35.88      6.06 o 
  -3  -6   4        7.59        9.30      1.76 o 
  -2  -6   4        3.32        3.16      0.95 o 
  -1  -6   4        4.04        3.25      1.24 o 
   0  -6   4      273.01      258.96      8.41 o 
   1  -6   4      205.25      192.09      4.28 o 
   2  -6   4      302.84      289.99      5.62 o 
   3  -6   4       14.74       10.61      2.80 o 
   4  -6   4      148.22      154.20      5.49 o 
   5  -6   4       73.61       71.47      9.49 o 
   6  -6   4        8.21        7.61      4.36 o 
   7  -6   4       41.28       33.02      5.80 o 
   8  -6   4       31.83       24.67      6.19 o 
   9  -6   4       76.31       75.00      7.68 o 
  10  -6   4        4.99        2.16      6.94 o 
  11  -6   4       52.79       38.28     11.78 o 
 -14  -5   4        4.10        8.68      5.51 o 
 -13  -5   4       89.93       84.12     10.56 o 
 -12  -5   4        2.43        0.93      6.30 o 
 -11  -5   4      145.66      144.88      6.89 o 
 -10  -5   4       11.83        9.25      8.30 o 
  -9  -5   4      287.87      288.87     24.94 o 
  -8  -5   4      173.37      167.17      8.45 o 
  -7  -5   4      396.37      361.25     12.24 o 
  -6  -5   4      211.51      209.32     17.75 o 
  -5  -5   4      286.00      275.69      6.63 o 
  -4  -5   4      382.11      399.70     12.93 o 
  -3  -5   4       77.55       75.90      2.76 o 
  -2  -5   4      960.80      959.66      8.42 o 
  -1  -5   4       63.66       75.28      2.13 o 
   0  -5   4     1678.79     1666.94     16.57 o 
   1  -5   4       38.80       36.26      2.33 o 
   2  -5   4     1533.17     1511.10     19.87 o 
   3  -5   4       15.81       12.33      3.39 o 
   4  -5   4      251.31      240.57      9.17 o 
   5  -5   4      144.62      146.90     12.33 o 
   6  -5   4      281.53      260.78     14.15 o 
   7  -5   4      103.14       94.05      8.24 o 
   8  -5   4       34.13       30.83      5.95 o 
   9  -5   4       81.39      100.86     10.67 o 
  10  -5   4       11.21       12.05      7.35 o 
  11  -5   4       26.78       30.55      9.18 o 
  12  -5   4        1.87        8.58      8.22 o 
  13  -5   4       16.80       23.00      9.44 o 
 -15  -4   4       13.19       11.40      9.22 o 
 -14  -4   4        2.36       -3.14      6.39 o 
 -13  -4   4       19.43       20.63      6.10 o 
 -12  -4   4       51.67       46.60      9.20 o 
 -11  -4   4      118.55      121.33     16.39 o 
 -10  -4   4       29.17       25.40      4.74 o 
  -9  -4   4       83.86       92.67      7.55 o 
  -8  -4   4      127.09      138.48     15.28 o 
  -7  -4   4        2.64        4.26      4.96 o 
  -6  -4   4      140.56      152.35      4.96 o 
  -5  -4   4       29.54       35.42      2.79 o 
  -4  -4   4      153.40      133.64      2.48 o 
  -3  -4   4      129.83      133.83      6.53 o 
  -2  -4   4      128.30      133.74      3.22 o 
  -1  -4   4      304.70      315.39      4.01 o 
   0  -4   4      759.47      737.38      8.32 o 
   1  -4   4       61.57       66.76      2.95 o 
   2  -4   4     1094.78     1068.49     15.99 o 
   3  -4   4      329.67      310.50      7.58 o 
   4  -4   4      196.41      188.13     17.40 o 
   5  -4   4      179.07      190.93      7.72 o 
   6  -4   4      157.65      181.81     12.01 o 
   7  -4   4      279.43      279.47      9.74 o 
   8  -4   4      163.98      156.63      8.42 o 
   9  -4   4       62.75       86.25      8.85 o 
  10  -4   4       16.22       15.26      6.33 o 
  11  -4   4      144.45      165.28     10.28 o 
  12  -4   4        8.26        3.83      8.37 o 
  13  -4   4       38.06       42.30     10.78 o 
  14  -4   4       11.85        2.59      7.42 o 
 -16  -3   4       18.99        6.25      7.41 o 
 -15  -3   4       21.32       15.59      7.91 o 
 -14  -3   4       28.04       45.27     10.30 o 
 -13  -3   4       76.16       72.24      7.92 o 
 -12  -3   4       21.28       27.26      6.41 o 
 -11  -3   4      335.18      349.15     27.85 o 
 -10  -3   4      166.08      179.93     10.45 o 
  -9  -3   4      449.92      425.87     10.56 o 
  -8  -3   4       54.78       46.05      4.70 o 
  -7  -3   4     1021.31      984.47     17.43 o 
  -6  -3   4      516.86      539.33      9.64 o 
  -5  -3   4     1156.23     1159.40     13.61 o 
  -4  -3   4     2969.71     3027.32     36.15 o 
  -3  -3   4       52.08       72.21      6.27 o 
  -2  -3   4     2164.73     2190.14     24.34 o 
  -1  -3   4       80.75       79.81      3.58 o 
   0  -3   4     1382.83     1314.45     15.69 o 
   1  -3   4      127.85      129.16      3.53 o 
   2  -3   4     1525.12     1503.90     19.31 o 
   3  -3   4      682.79      638.93     33.32 o 
   4  -3   4     1360.95     1281.38     20.34 o 
   5  -3   4      615.00      613.74     14.05 o 
   6  -3   4      211.23      197.99     14.13 o 
   7  -3   4      249.08      238.09     10.97 o 
   8  -3   4       99.15       95.40     14.25 o 
   9  -3   4        0.87       -2.15      5.10 o 
  10  -3   4      137.12      110.22     11.12 o 
  11  -3   4      117.74      124.02     25.10 o 
  12  -3   4       22.33       29.60      7.60 o 
  13  -3   4       16.21       16.29      9.34 o 
  14  -3   4        7.97       14.08     13.90 o 
  15  -3   4        3.00        5.92      8.29 o 
 -17  -2   4        1.05       -3.38      7.22 o 
 -16  -2   4        2.78        5.19     11.61 o 
 -15  -2   4        1.66       -2.62      5.97 o 
 -14  -2   4        8.63        9.06      6.27 o 
 -13  -2   4        5.02        8.96      8.03 o 
 -12  -2   4       79.62      106.00     26.72 o 
 -11  -2   4       35.82       26.41     13.95 o 
 -10  -2   4      331.17      357.37     10.78 o 
  -9  -2   4       21.03       21.69      4.72 o 
  -8  -2   4      177.29      175.70      6.67 o 
  -7  -2   4       22.66       18.63      3.52 o 
  -6  -2   4       94.44      106.22      4.20 o 
  -5  -2   4      874.56      874.06     14.89 o 
  -4  -2   4      620.80      702.26      8.95 o 
  -3  -2   4      406.27      426.90      5.12 o 
  -2  -2   4     1959.22     2100.67     34.60 o 
  -1  -2   4      341.46      348.27      9.87 o 
   0  -2   4      708.82      672.94      8.26 o 
   1  -2   4       80.79       81.69      2.85 o 
   2  -2   4     2091.26     2112.35     25.88 o 
   3  -2   4      141.92      167.59      6.76 o 
   4  -2   4     1708.72     1687.62     25.77 o 
   5  -2   4      930.84      939.28     18.40 o 
   6  -2   4      236.16      205.38      9.31 o 
   7  -2   4      706.53      703.16     29.39 o 
   8  -2   4       23.62       25.74      7.43 o 
   9  -2   4      397.70      429.46     27.34 o 
  10  -2   4      192.26      198.95     13.60 o 
  11  -2   4       50.63       59.80     10.81 o 
  12  -2   4        2.04       -5.87      7.50 o 
  13  -2   4      127.19      153.35     20.86 o 
  14  -2   4       37.66       30.74      8.99 o 
  15  -2   4       24.82       29.73     12.42 o 
  16  -2   4       17.43       12.64      9.58 o 
 -17  -1   4       18.54       10.44      8.64 o 
 -16  -1   4       30.89       14.69      8.12 o 
 -15  -1   4       95.78      103.56     41.84 o 
 -14  -1   4       22.86       16.82      9.13 o 
 -13  -1   4      142.28      152.92     11.12 o 
 -12  -1   4       24.34       23.95      6.29 o 
 -11  -1   4      185.96      215.13     14.61 o 
 -10  -1   4       21.47       35.53      6.35 o 
  -9  -1   4     1475.91     1527.93     26.97 o 
  -8  -1   4      177.55      160.76      6.39 o 
  -7  -1   4      503.70      530.92     10.28 o 
  -6  -1   4      752.82      680.17     12.54 o 
  -5  -1   4     1024.22      968.19     28.03 o 
  -4  -1   4     2358.98     2327.15     32.41 o 
  -3  -1   4     3119.99     3171.13     37.90 o 
  -2  -1   4     6593.43     7412.28    135.38 o 
  -1  -1   4     1327.38     1336.03     16.16 o 
   0  -1   4     2041.93     2066.40     22.19 o 
   1  -1   4     1407.11     1540.37     17.39 o 
   2  -1   4     6932.07     7552.20    133.63 o 
   3  -1   4     4779.22     5037.43     81.67 o 
   4  -1   4     1805.64     1818.25     27.61 o 
   5  -1   4     1083.18      981.23     24.48 o 
   6  -1   4      216.42      184.34      7.34 o 
   7  -1   4     2114.14     2067.79     35.58 o 
   8  -1   4      108.18      105.63      7.69 o 
   9  -1   4      716.02      668.47     17.14 o 
  10  -1   4       13.14       16.92      6.73 o 
  11  -1   4      233.42      235.05     18.35 o 
  12  -1   4        4.23       -2.08      7.85 o 
  13  -1   4       27.07       33.62     10.63 o 
  14  -1   4       20.28        8.02      8.41 o 
  15  -1   4       13.04        5.59      8.33 o 
  16  -1   4        0.36        1.63      8.68 o 
 -17   0   4       24.64        8.41      8.24 o 
 -16   0   4        8.21        5.72     11.39 o 
 -15   0   4        0.02        0.11     12.82 o 
 -14   0   4       21.73       14.87      6.94 o 
 -13   0   4        7.55        4.31      5.79 o 
 -12   0   4        0.74        8.80      5.67 o 
 -11   0   4       79.00      114.46     14.32 o 
 -10   0   4       14.78       14.37      5.79 o 
  -9   0   4      198.72      232.77     13.37 o 
  -8   0   4       11.55       15.34      5.28 o 
  -7   0   4       15.74       23.14      7.13 o 
  -6   0   4     1601.07     1796.86     29.61 o 
  -5   0   4       81.21       62.66      6.11 o 
  -4   0   4     1795.16     1973.68     27.63 o 
  -3   0   4     9445.00    10043.83    191.32 o 
  -2   0   4     2017.58     1932.66     29.16 o 
  -1   0   4     3529.74     3757.18     42.77 o 
   0   0   4    32723.81    35822.82    719.58 o 
   1   0   4     6184.54     6799.45    113.33 o 
   2   0   4     1093.12     1201.29     18.04 o 
   3   0   4      717.19      708.11     18.56 o 
   4   0   4      363.12      317.39     15.74 o 
   5   0   4     1809.11     1806.25     28.33 o 
   6   0   4      145.40      114.34      8.03 o 
   7   0   4      143.68      133.38      7.53 o 
   8   0   4      359.62      319.92     11.34 o 
   9   0   4      815.82      803.83     19.30 o 
  10   0   4       36.69       39.38      9.45 o 
  11   0   4      535.46      601.06     18.04 o 
  12   0   4       16.86       11.71     12.47 o 
  13   0   4       25.75       41.13     10.89 o 
  14   0   4       14.16       23.15     11.02 o 
  15   0   4       30.81       54.24     10.64 o 
  16   0   4       19.87       18.26     11.86 o 
 -17   1   4       18.11       25.67      8.69 o 
 -16   1   4       29.23       24.29      8.22 o 
 -15   1   4       90.22       98.05     12.86 o 
 -14   1   4       25.04       23.43      8.90 o 
 -13   1   4      153.88      164.62     20.70 o 
 -12   1   4       24.64       21.94      6.28 o 
 -11   1   4      183.82      209.59     10.77 o 
 -10   1   4       24.34       26.11      5.77 o 
  -9   1   4     1455.04     1519.38     26.83 o 
  -8   1   4      160.98      123.78      8.22 o 
  -7   1   4      491.70      502.50     10.36 o 
  -6   1   4      771.37      714.52     13.66 o 
  -5   1   4     1059.03     1014.99     16.62 o 
  -4   1   4     2370.98     2356.19     38.23 o 
  -3   1   4     3057.57     3129.99     44.09 o 
  -2   1   4     7112.82     8218.27    137.82 o 
  -1   1   4     1304.42     1331.81     17.43 o 
   0   1   4     1747.90     1768.73     27.86 o 
   1   1   4     1355.39     1459.34     16.71 o 
   2   1   4     7423.28     8041.36    115.91 o 
   3   1   4     4769.28     5023.21     81.87 o 
   4   1   4     1916.17     1902.82     28.59 o 
   5   1   4      988.48      893.86     18.41 o 
   6   1   4      201.16      164.27     12.13 o 
   7   1   4     2080.81     2091.06     40.02 o 
   8   1   4       97.31       90.85      7.51 o 
   9   1   4      685.92      643.85     19.83 o 
  10   1   4       12.70       14.23      8.31 o 
  11   1   4      215.25      195.27     15.58 o 
  12   1   4        5.33       -1.31      7.76 o 
  13   1   4       31.56       36.20      8.53 o 
  14   1   4       22.95       22.82     13.19 o 
  15   1   4       12.22        5.04     17.59 o 
  16   1   4        0.59        5.37      8.47 o 
 -17   2   4        0.84        0.26     15.88 o 
 -16   2   4        2.83       -3.91      6.72 o 
 -15   2   4        1.49        5.99      7.86 o 
 -14   2   4        9.11        8.71      6.30 o 
 -13   2   4        4.73        9.94      5.84 o 
 -12   2   4       82.37      105.64     10.40 o 
 -11   2   4       34.89       32.38      5.90 o 
 -10   2   4      334.41      367.53     10.85 o 
  -9   2   4       23.39       26.64      4.77 o 
  -8   2   4      179.75      187.76     11.03 o 
  -7   2   4       19.62       25.64      5.02 o 
  -6   2   4       99.89      108.29      4.93 o 
  -5   2   4      839.04      844.39     13.85 o 
  -4   2   4      597.91      673.95     10.36 o 
  -3   2   4      386.60      406.56      3.83 o 
  -1   2   4      330.52      329.92     17.01 o 
   0   2   4      763.30      749.79     10.16 o 
   1   2   4       89.13       87.35      2.93 o 
   2   2   4     2068.94     2061.02     23.91 o 
   3   2   4      139.91      147.57      4.43 o 
   4   2   4     1734.11     1726.81     21.38 o 
   5   2   4      901.45      917.12     12.98 o 
   6   2   4      229.77      193.94     10.81 o 
   7   2   4      688.30      677.41     17.18 o 
   8   2   4       23.93       24.11      5.86 o 
   9   2   4      377.45      395.21     20.59 o 
  10   2   4      191.40      197.93     13.28 o 
  11   2   4       52.46       55.85      8.14 o 
  12   2   4        1.43        2.27      7.40 o 
  13   2   4      128.36      166.48     11.61 o 
  14   2   4       37.48       23.12     13.35 o 
  15   2   4       24.29       40.04      9.84 o 
  16   2   4       16.99       14.73      9.60 o 
 -16   3   4       16.64       23.41      9.92 o 
 -15   3   4       22.88       18.48      6.88 o 
 -14   3   4       28.47       35.21      8.01 o 
 -13   3   4       74.63       90.55      7.62 o 
 -12   3   4       19.34       18.77      8.62 o 
 -11   3   4      340.02      337.75     10.77 o 
 -10   3   4      174.04      172.72      7.56 o 
  -9   3   4      465.30      434.82     16.69 o 
  -8   3   4       48.95       46.09      4.14 o 
  -7   3   4     1052.42     1028.17     12.42 o 
  -6   3   4      517.26      562.11     14.04 o 
  -5   3   4     1166.14     1164.49     12.45 o 
  -4   3   4     2943.34     2990.79     33.70 o 
  -1   3   4       78.74       72.94      6.82 o 
   0   3   4     1451.20     1338.55     17.28 o 
   1   3   4      116.12      113.90      6.80 o 
   2   3   4     1522.64     1482.29     18.34 o 
   3   3   4      648.68      635.87     12.18 o 
   4   3   4     1397.51     1307.50     17.90 o 
   5   3   4      598.64      562.74     11.67 o 
   6   3   4      215.70      197.41     11.16 o 
   7   3   4      232.80      226.90      6.88 o 
   8   3   4      110.34      103.24     13.73 o 
   9   3   4        4.52        2.60      4.66 o 
  10   3   4      132.85      127.14      7.03 o 
  11   3   4      115.57      129.06      8.87 o 
  12   3   4       24.90       13.62     10.02 o 
  13   3   4       16.14       -1.96      7.60 o 
  14   3   4        8.86        8.53      7.60 o 
  15   3   4        2.93        4.11      9.80 o 
 -15   4   4       13.82        9.06      7.74 o 
 -14   4   4        2.10        9.45      6.98 o 
 -13   4   4       19.58       24.61      6.05 o 
 -12   4   4       49.83       66.49     12.71 o 
 -11   4   4      116.23      104.11      5.76 o 
 -10   4   4       31.32       37.19      4.37 o 
  -9   4   4       88.76       89.40      4.49 o 
  -8   4   4      122.92      121.05      4.23 o 
  -7   4   4        1.40        0.75      2.82 o 
  -6   4   4      138.94      146.61      5.29 o 
  -5   4   4       36.41       39.15      2.54 o 
  -4   4   4      161.73      143.43      5.67 o 
  -1   4   4      315.28      318.12     12.40 o 
   0   4   4      709.77      712.21     19.23 o 
   1   4   4       54.55       61.09      4.61 o 
   2   4   4     1085.92     1085.48     17.70 o 
   3   4   4      326.27      308.37      7.32 o 
   4   4   4      195.78      208.74      6.13 o 
   5   4   4      206.26      196.84      9.38 o 
   6   4   4      165.67      176.68      5.91 o 
   7   4   4      256.08      258.36      7.32 o 
   8   4   4      151.31      140.27      8.37 o 
   9   4   4       62.77       71.37      6.24 o 
  10   4   4       15.66       16.37      6.37 o 
  11   4   4      149.25      149.89      8.93 o 
  12   4   4        8.07       12.07      5.70 o 
  13   4   4       39.82       31.28      6.55 o 
  14   4   4       12.39        0.75      9.50 o 
 -14   5   4        3.51        9.44      9.60 o 
 -13   5   4       85.70       85.40      9.46 o 
 -12   5   4        2.91        2.25      3.62 o 
 -11   5   4      146.59      139.42      8.00 o 
 -10   5   4       10.47        7.62      4.56 o 
  -9   5   4      294.13      276.40     16.98 o 
  -8   5   4      186.06      165.79     16.15 o 
  -7   5   4      365.37      338.31     13.46 o 
  -6   5   4      218.71      220.69      5.54 o 
  -5   5   4      268.83      257.68      6.32 o 
   0   5   4     1807.63     1855.50     44.44 o 
   1   5   4       32.37       25.82      7.98 o 
   2   5   4     1582.93     1584.63     27.96 o 
   3   5   4       10.72        8.91      3.34 o 
   4   5   4      248.18      248.80      7.32 o 
   5   5   4      136.29      149.73      6.58 o 
   6   5   4      276.05      268.65      7.70 o 
   7   5   4       91.16       88.90      5.75 o 
   8   5   4       32.88       34.28      5.17 o 
   9   5   4       81.26       79.15      6.56 o 
  10   5   4       13.05       15.15      6.51 o 
  11   5   4       32.50       32.78      5.59 o 
  12   5   4        2.36        1.86      4.91 o 
  13   5   4       15.42       12.00      6.90 o 
 -12   6   4       13.68       19.01     17.61 o 
 -11   6   4        8.29       12.68      6.35 o 
 -10   6   4       28.70       26.37     11.71 o 
  -9   6   4        4.61        4.23      5.51 o 
  -8   6   4       92.45       94.20      7.95 o 
  -7   6   4        6.23        7.15      5.21 o 
   1   6   4      206.72      200.83     12.63 o 
   2   6   4      271.16      257.12     13.83 o 
   3   6   4       18.35       16.52      3.79 o 
   4   6   4      143.18      141.33      6.32 o 
   5   6   4       72.33       81.07      5.70 o 
   6   6   4        5.60        7.62      5.94 o 
   7   6   4       43.67       58.02      7.12 o 
   8   6   4       33.48       50.03      7.66 o 
   9   6   4       77.31       93.37      9.03 o 
  10   6   4        4.71        3.75      4.34 o 
  11   6   4       51.48       67.08     14.20 o 
   3   7   4       20.16       40.71      8.67 o 
   4   7   4       87.73       93.78     11.30 o 
   5   7   4       47.36       45.95      6.06 o 
   6   7   4       40.71       50.40     24.83 o 
   7   7   4      106.67      127.37      7.86 o 
   8   7   4       24.69       24.75     16.78 o 
   9   7   4       29.79       30.65      7.05 o 
   5   8   4       40.74       31.17     10.47 o 
   6   8   4       10.53        8.94      9.31 o 
  -6  -8   5       12.31       25.36     18.12 o 
  -5  -8   5       43.19       48.37      7.73 o 
  -4  -8   5        8.20       16.37      6.14 o 
  -3  -8   5       17.50       20.07      9.01 o 
  -2  -8   5        5.67        3.64      5.02 o 
  -1  -8   5       38.08       46.29      7.13 o 
   0  -8   5       31.59       26.33      3.53 o 
   1  -8   5       75.02       71.11      7.47 o 
   2  -8   5       26.28       25.96      5.83 o 
   3  -8   5       28.31       28.32      4.83 o 
   4  -8   5       12.82       14.15      5.05 o 
   5  -8   5        4.62       -3.57     15.58 o 
 -10  -7   5       51.49       42.37     23.65 o 
  -9  -7   5       22.35       33.51      9.08 o 
  -8  -7   5       70.18       87.01     10.08 o 
  -7  -7   5       11.02       22.72      9.63 o 
  -6  -7   5       45.30       47.52      8.07 o 
  -5  -7   5      108.26      120.80     10.99 o 
  -4  -7   5       78.83       90.71      6.59 o 
  -3  -7   5       98.94      124.27      9.40 o 
  -2  -7   5      147.44      152.96      7.63 o 
  -1  -7   5      219.46      219.97      5.40 o 
   0  -7   5       53.03       54.63      4.21 o 
   1  -7   5      131.23      130.72      4.73 o 
   2  -7   5       16.17       19.42      3.30 o 
   3  -7   5      287.46      284.39      6.78 o 
   4  -7   5      100.61      109.24      4.68 o 
   5  -7   5      118.03      124.04      5.53 o 
   6  -7   5       91.96       88.46      6.92 o 
   7  -7   5       36.64       24.06      7.46 o 
   8  -7   5       54.81       61.41     19.57 o 
   9  -7   5        0.14        4.97      7.19 o 
 -12  -6   5       30.60       34.56     19.41 o 
 -11  -6   5       19.40       13.45      9.22 o 
 -10  -6   5       57.91       50.22     10.03 o 
  -9  -6   5       44.33       51.77     11.04 o 
  -8  -6   5      113.28      127.50     25.63 o 
  -7  -6   5       44.78       39.43      7.65 o 
  -6  -6   5      127.82      110.29      8.93 o 
  -5  -6   5      127.77      143.83     18.46 o 
  -4  -6   5       70.59       70.31      8.99 o 
  -3  -6   5       83.55       77.26      6.46 o 
  -2  -6   5       72.42       73.88      7.03 o 
  -1  -6   5      500.01      479.34      8.14 o 
   0  -6   5      155.11      153.06      2.54 o 
   1  -6   5      241.99      257.86      5.34 o 
   2  -6   5       39.30       32.16      3.01 o 
   3  -6   5       25.18       40.22      7.15 o 
   4  -6   5       74.07       68.29      7.89 o 
   5  -6   5        3.61        8.15      4.68 o 
   6  -6   5       15.21       15.32      5.40 o 
   7  -6   5       32.71       14.43      9.17 o 
   8  -6   5       38.38       19.55     14.25 o 
   9  -6   5        5.57        4.04      6.82 o 
  10  -6   5        7.73        0.69      5.79 o 
  11  -6   5       12.71       -2.49     12.96 o 
 -14  -5   5        3.17       -8.21     12.22 o 
 -13  -5   5       49.10       32.92     11.64 o 
 -12  -5   5       14.48       15.64      5.19 o 
 -11  -5   5       20.96       17.78     14.29 o 
 -10  -5   5       62.27       66.29      5.85 o 
  -9  -5   5       34.18       29.69      7.60 o 
  -8  -5   5       45.17       47.06     11.02 o 
  -7  -5   5       86.71       82.02      7.71 o 
  -6  -5   5      202.65      218.93      9.81 o 
  -5  -5   5      179.33      203.69     11.35 o 
  -4  -5   5       40.42       69.50      9.80 o 
  -3  -5   5      467.23      487.93     12.63 o 
  -2  -5   5       55.65       64.73      3.73 o 
  -1  -5   5     1275.42     1292.42     12.24 o 
   0  -5   5      280.31      270.86      4.98 o 
   1  -5   5     1363.47     1354.20     17.03 o 
   2  -5   5      409.46      418.11      7.45 o 
   3  -5   5      693.99      647.65     10.56 o 
   4  -5   5       60.19       58.06      5.03 o 
   5  -5   5      288.54      291.59     10.14 o 
   6  -5   5       70.74       82.04     24.50 o 
   7  -5   5      176.67      162.68     13.32 o 
   8  -5   5      202.52      199.05     10.85 o 
   9  -5   5       13.51        2.21      7.40 o 
  10  -5   5      172.48      219.00     12.74 o 
  11  -5   5       12.80       21.56     15.47 o 
  12  -5   5       21.03       26.97     12.01 o 
  13  -5   5       29.56       11.33      8.16 o 
 -15  -4   5       12.70        0.68     10.49 o 
 -14  -4   5       19.97        9.99      5.95 o 
 -13  -4   5        0.44       -0.51      9.80 o 
 -12  -4   5      123.82      121.22     16.53 o 
 -11  -4   5       33.43       40.99      7.63 o 
 -10  -4   5      260.79      261.63     11.09 o 
  -9  -4   5       29.74       25.51      8.55 o 
  -8  -4   5       87.67       87.32      5.83 o 
  -7  -4   5      185.08      181.24      6.19 o 
  -6  -4   5      199.38      194.24      7.69 o 
  -5  -4   5      536.36      523.37     12.96 o 
  -4  -4   5       75.02       68.63     36.61 o 
  -3  -4   5     1136.97     1145.61     23.10 o 
  -2  -4   5      150.12      145.13      5.33 o 
  -1  -4   5     1674.63     1753.50     19.26 o 
   0  -4   5       38.41       42.57      1.77 o 
   1  -4   5     2110.01     2186.88     28.04 o 
   2  -4   5      109.60      117.16      6.06 o 
   3  -4   5      642.11      632.66     11.40 o 
   4  -4   5      182.57      181.86      8.46 o 
   5  -4   5      388.98      376.63     11.74 o 
   6  -4   5       11.86       11.50      4.54 o 
   7  -4   5       89.10       69.64      6.96 o 
   8  -4   5       76.62       89.74      8.09 o 
   9  -4   5        8.23       11.40      5.78 o 
  10  -4   5        2.46       -0.14      6.96 o 
  11  -4   5       11.90       12.65      8.17 o 
  12  -4   5        1.67        4.41      7.01 o 
  13  -4   5        9.51       10.17      9.18 o 
  14  -4   5        1.83        3.23     11.30 o 
 -16  -3   5       20.10       14.16      7.99 o 
 -15  -3   5        4.54        8.23      8.82 o 
 -14  -3   5       37.08       26.15     10.33 o 
 -13  -3   5       19.68       16.48      5.73 o 
 -12  -3   5      142.42      147.74     14.04 o 
 -11  -3   5       34.26       31.43      5.12 o 
 -10  -3   5      225.29      221.41     10.93 o 
  -9  -3   5      252.45      246.49      7.58 o 
  -8  -3   5      222.24      213.51     19.39 o 
  -7  -3   5      480.18      458.77     16.27 o 
  -6  -3   5      386.33      369.25      9.74 o 
  -5  -3   5      365.78      322.79      6.19 o 
  -4  -3   5      392.30      360.14     14.48 o 
  -3  -3   5     4057.63     4135.19     68.60 o 
  -2  -3   5     1010.82     1080.80     19.25 o 
  -1  -3   5      744.27      702.94      8.22 o 
   0  -3   5        2.71       -0.06      2.38 o 
   1  -3   5     1520.22     1434.91     16.53 o 
   2  -3   5      238.59      245.81      5.28 o 
   3  -3   5     2062.24     1964.06     35.61 o 
   4  -3   5      443.65      446.76     13.30 o 
   5  -3   5      678.85      604.80     14.87 o 
   6  -3   5      373.27      366.82     12.17 o 
   7  -3   5      230.77      226.57     14.99 o 
   8  -3   5      721.32      689.22     19.55 o 
   9  -3   5       15.13        8.44      7.00 o 
  10  -3   5      228.74      235.58     11.30 o 
  11  -3   5        4.93        3.67      6.01 o 
  12  -3   5      182.52      213.45     14.44 o 
  13  -3   5       42.53       36.43     11.09 o 
  14  -3   5       25.64       33.24     13.42 o 
  15  -3   5       17.29       15.39     16.37 o 
 -17  -2   5        6.37        6.64     13.65 o 
 -16  -2   5       28.02       22.80     19.34 o 
 -15  -2   5       15.86        9.64      7.61 o 
 -14  -2   5       35.41       42.76      7.38 o 
 -13  -2   5       15.40       24.70      8.69 o 
 -12  -2   5      363.24      386.36     19.19 o 
 -11  -2   5       79.51       81.76      6.67 o 
 -10  -2   5      404.03      397.91     23.03 o 
  -9  -2   5      230.43      228.92     10.28 o 
  -8  -2   5      423.24      428.35     12.49 o 
  -7  -2   5      469.86      424.14      8.55 o 
  -6  -2   5     1262.91     1265.20     30.66 o 
  -5  -2   5     1470.38     1390.83     18.96 o 
  -4  -2   5      458.85      515.01      6.01 o 
  -3  -2   5     1694.16     1865.83     31.34 o 
  -2  -2   5     1731.29     1970.76     29.14 o 
  -1  -2   5      454.38      443.51     10.19 o 
   0  -2   5        2.56        2.52      2.21 o 
   1  -2   5        8.67       13.93      3.18 o 
   2  -2   5     2595.54     2823.11     35.89 o 
   3  -2   5     1760.16     1903.12     28.11 o 
   4  -2   5      455.80      447.35      9.25 o 
   5  -2   5      209.51      203.50      9.05 o 
   6  -2   5      558.56      539.02     15.04 o 
   7  -2   5      117.74      132.59      9.76 o 
   8  -2   5       66.10       61.02      9.14 o 
   9  -2   5      155.70      154.70      9.67 o 
  10  -2   5      234.62      226.92     11.75 o 
  11  -2   5       14.28       18.32      7.20 o 
  12  -2   5       22.14       21.61     17.29 o 
  13  -2   5        3.53       -1.18     11.83 o 
  14  -2   5        0.44       10.60     11.53 o 
  15  -2   5       12.82       11.07      8.95 o 
 -17  -1   5        0.96       -6.05      7.93 o 
 -16  -1   5        0.49        3.55      9.07 o 
 -15  -1   5        6.44        4.26      6.36 o 
 -14  -1   5       23.30       22.11     11.99 o 
 -13  -1   5       43.84       41.93      7.14 o 
 -12  -1   5      194.91      205.04     10.37 o 
 -11  -1   5      117.18       97.56      9.41 o 
 -10  -1   5      457.58      462.53     23.12 o 
  -9  -1   5      146.23      150.72      7.13 o 
  -8  -1   5      560.86      568.23     15.15 o 
  -7  -1   5      328.85      327.18      7.72 o 
  -6  -1   5      694.63      722.44     11.63 o 
  -5  -1   5      570.78      521.86      8.69 o 
  -4  -1   5      691.18      675.98      8.31 o 
  -3  -1   5      183.25      208.44      7.41 o 
  -2  -1   5     2209.27     2355.02     33.84 o 
  -1  -1   5     4478.29     4398.22     63.99 o 
   0  -1   5      114.74      128.06      4.84 o 
   1  -1   5     2644.17     2553.39     31.24 o 
   2  -1   5     1581.03     1718.99     27.18 o 
   3  -1   5      126.42      140.72      7.27 o 
   4  -1   5     1834.71     1815.45     27.75 o 
   5  -1   5      694.31      615.47     26.53 o 
   6  -1   5     2098.64     1968.03     36.33 o 
   7  -1   5      149.18      124.41      9.56 o 
   8  -1   5     1138.84     1041.69     25.34 o 
   9  -1   5      324.99      304.84     12.53 o 
  10  -1   5      475.27      410.76     14.56 o 
  11  -1   5       45.68       47.02     10.10 o 
  12  -1   5       58.48       64.59      9.53 o 
  13  -1   5        7.22       10.63      7.42 o 
  14  -1   5       75.69       44.26     25.45 o 
  15  -1   5       34.53       39.10     10.19 o 
  16  -1   5        7.13        5.89     11.29 o 
 -17   0   5       20.55       17.51      8.56 o 
 -16   0   5       25.02       14.21     12.66 o 
 -15   0   5        9.97        3.60      6.60 o 
 -14   0   5       99.40      100.79      9.40 o 
 -13   0   5       43.86       39.88      7.14 o 
 -12   0   5       23.04       18.31      7.31 o 
 -11   0   5        1.05        5.13      5.34 o 
 -10   0   5      801.14      761.84     16.82 o 
  -9   0   5       37.08       39.61      6.65 o 
  -8   0   5      994.42      951.01     23.78 o 
  -7   0   5      645.47      660.92     14.04 o 
  -6   0   5      254.08      316.22      7.88 o 
  -5   0   5      329.88      300.74      6.63 o 
  -4   0   5      282.72      318.47      6.59 o 
  -3   0   5     2390.57     2300.81     26.60 o 
  -2   0   5     3480.25     4062.11     49.06 o 
  -1   0   5      812.06      711.81      9.80 o 
   0   0   5        4.34        1.35      2.28 o 
   1   0   5      626.85      545.85      9.34 o 
   2   0   5     1895.07     1952.26     28.27 o 
   3   0   5       27.46       16.58      3.66 o 
   4   0   5      777.25      732.37     12.93 o 
   5   0   5       68.54       61.52      5.37 o 
   6   0   5       68.01       55.36      7.02 o 
   7   0   5      139.06      144.93      8.08 o 
   8   0   5      315.65      306.29     17.61 o 
   9   0   5        7.89        3.54      6.88 o 
  10   0   5       42.07       41.44      7.96 o 
  11   0   5       36.12       22.73      8.74 o 
  12   0   5       10.84        6.59      6.96 o 
  13   0   5       10.06       10.32      7.84 o 
  14   0   5       16.95       16.32     12.13 o 
  15   0   5        1.20       12.32     16.25 o 
  16   0   5        1.60       12.86      9.81 o 
 -17   1   5        1.37       -7.96      7.96 o 
 -16   1   5        0.30        4.56      6.91 o 
 -15   1   5        5.19       -2.15     10.92 o 
 -14   1   5       20.14       25.32     11.36 o 
 -13   1   5       46.03       39.32     12.36 o 
 -12   1   5      199.00      223.21     11.90 o 
 -11   1   5      115.48      125.98      9.79 o 
 -10   1   5      465.50      491.91     14.94 o 
  -9   1   5      148.73      149.30      7.48 o 
  -8   1   5      518.58      517.01     17.34 o 
  -7   1   5      302.85      290.66     16.37 o 
  -6   1   5      659.64      676.56     11.62 o 
  -5   1   5      592.18      545.78     13.81 o 
  -4   1   5      706.86      709.98     12.09 o 
  -3   1   5      258.22      294.91      4.70 o 
  -2   1   5     2262.46     2271.23     70.78 o 
  -1   1   5     4527.80     4400.96     64.98 o 
   0   1   5      112.55      124.98      5.26 o 
   1   1   5     2647.89     2540.83     29.66 o 
   2   1   5     1600.89     1718.86     20.26 o 
   3   1   5      181.74      192.05      4.91 o 
   4   1   5     1817.66     1814.39     28.14 o 
   5   1   5      793.61      740.51     15.87 o 
   6   1   5     2027.83     1905.85     31.67 o 
   7   1   5      165.41      138.69      7.92 o 
   8   1   5     1116.29     1055.10     34.76 o 
   9   1   5      316.11      314.83     13.00 o 
  10   1   5      472.02      424.75     17.49 o 
  11   1   5       47.86       48.13      8.07 o 
  12   1   5       71.17       90.23     16.51 o 
  13   1   5        4.88        1.47      7.35 o 
  14   1   5       76.75       64.68     14.75 o 
  15   1   5       33.50       22.94     17.67 o 
  16   1   5        6.26        8.75     11.18 o 
 -17   2   5        6.20       11.25      9.91 o 
 -16   2   5       27.07       36.98     13.67 o 
 -15   2   5       15.73       12.14      6.86 o 
 -14   2   5       37.64       46.72     10.72 o 
 -13   2   5       16.93       26.81      7.70 o 
 -12   2   5      376.06      391.08     14.33 o 
 -11   2   5       80.96       75.49     11.53 o 
 -10   2   5      374.87      350.52     10.68 o 
  -9   2   5      225.09      216.33      7.77 o 
  -8   2   5      431.03      452.16     14.78 o 
  -7   2   5      468.24      436.49      8.88 o 
  -6   2   5     1274.46     1283.47     18.69 o 
  -5   2   5     1413.72     1350.94     20.33 o 
  -4   2   5      439.54      467.97     11.36 o 
  -3   2   5     1847.92     2080.31     32.83 o 
  -2   2   5     1698.88     1914.01     28.17 o 
  -1   2   5      489.45      474.59     12.82 o 
   0   2   5        3.54        7.14      5.39 o 
   1   2   5        5.01       13.40      2.20 o 
   2   2   5     2594.01     2865.86     36.24 o 
   3   2   5     1857.33     1968.42     25.38 o 
   4   2   5      431.05      416.02      7.59 o 
   5   2   5      220.42      204.18      6.67 o 
   6   2   5      546.62      516.45     11.04 o 
   7   2   5      113.58      129.26      9.57 o 
   8   2   5       65.98       66.52      7.10 o 
   9   2   5      152.72      153.58     11.22 o 
  10   2   5      227.13      220.49     22.66 o 
  11   2   5       13.22       18.63      8.74 o 
  12   2   5       22.65       10.39     12.99 o 
  13   2   5        3.24       16.05      9.89 o 
  14   2   5        0.37        6.41     18.99 o 
  15   2   5       12.94        7.85     15.23 o 
 -16   3   5       21.27       12.64      7.30 o 
 -15   3   5        5.48        4.98      6.75 o 
 -14   3   5       39.87       33.26      9.35 o 
 -13   3   5       21.75       17.66      8.22 o 
 -12   3   5      131.80      144.15      8.04 o 
 -11   3   5       31.72       23.51      6.15 o 
 -10   3   5      195.97      203.12      7.87 o 
  -9   3   5      255.62      239.01      9.94 o 
  -8   3   5      247.04      226.37      9.99 o 
  -7   3   5      483.88      471.53      9.48 o 
  -6   3   5      404.08      386.55      8.32 o 
  -5   3   5      377.85      339.77      5.57 o 
  -2   3   5      973.57     1029.87     24.39 o 
  -1   3   5      818.46      801.20     18.86 o 
   0   3   5        2.64        2.28      1.75 o 
   1   3   5     1656.25     1552.87     23.01 o 
   2   3   5      208.48      207.48      4.64 o 
   3   3   5     2112.65     2018.72     26.30 o 
   4   3   5      427.18      435.66      9.56 o 
   5   3   5      713.82      624.84     11.34 o 
   6   3   5      328.18      326.77      7.77 o 
   7   3   5      241.25      213.14      8.19 o 
   8   3   5      710.06      696.44     13.40 o 
   9   3   5       16.54        5.40      5.97 o 
  10   3   5      225.83      260.12     10.31 o 
  11   3   5        5.41       -0.81      4.73 o 
  12   3   5      190.91      191.07      9.66 o 
  13   3   5       43.99       42.98      7.23 o 
  14   3   5       26.45       35.94      8.38 o 
  15   3   5       17.09       31.73      7.76 o 
 -15   4   5       13.13       12.58      5.18 o 
 -14   4   5       16.79       21.17      4.47 o 
 -13   4   5        0.68        2.61      3.45 o 
 -12   4   5      112.73      122.95      6.26 o 
 -11   4   5       32.47       41.77      3.83 o 
 -10   4   5      261.89      296.42      8.41 o 
  -9   4   5       29.37       22.18      3.90 o 
  -8   4   5      102.32      110.15      3.42 o 
  -7   4   5      172.58      169.78      4.88 o 
  -6   4   5      184.25      182.62      7.58 o 
  -5   4   5      532.99      491.65      9.50 o 
  -1   4   5     1766.31     1867.17     43.11 o 
   0   4   5       39.81       48.46     13.09 o 
   1   4   5     2140.99     2200.51     33.40 o 
   2   4   5       98.96      104.38      4.32 o 
   3   4   5      624.69      624.30     11.34 o 
   4   4   5      171.89      164.35      5.33 o 
   5   4   5      380.12      353.06     10.07 o 
   6   4   5        9.40        6.45      3.58 o 
   7   4   5       95.50       88.45      5.43 o 
   8   4   5       72.65       79.68      8.64 o 
   9   4   5        7.68       10.75      4.44 o 
  10   4   5        2.93       -3.77      4.35 o 
  11   4   5       13.37        6.49      5.73 o 
  12   4   5        1.53       10.03      7.33 o 
  13   4   5        9.18        4.60      6.56 o 
  14   4   5        1.68       -6.01      6.01 o 
 -14   5   5        2.68        1.73      3.44 o 
 -13   5   5       49.52       49.02     10.63 o 
 -12   5   5       14.99        9.68      5.31 o 
 -11   5   5       20.87       21.21      2.82 o 
 -10   5   5       70.16       67.20      3.85 o 
  -9   5   5       35.39       32.25      4.91 o 
  -8   5   5       50.44       47.23      4.48 o 
  -7   5   5       86.74       87.52      5.42 o 
  -6   5   5      210.16      187.64      4.75 o 
   0   5   5      271.67      242.51     13.79 o 
   1   5   5     1377.15     1376.71     36.05 o 
   2   5   5      438.45      422.49     14.48 o 
   3   5   5      688.35      640.82     11.74 o 
   4   5   5       65.46       66.55      4.85 o 
   5   5   5      317.54      315.17      8.84 o 
   6   5   5       64.59       63.76      5.27 o 
   7   5   5      169.43      147.03      6.37 o 
   8   5   5      193.37      196.69      9.45 o 
   9   5   5       12.45       15.61      4.56 o 
  10   5   5      181.37      201.85     11.18 o 
  11   5   5       14.07        6.77      5.14 o 
  12   5   5       19.08       28.34      6.10 o 
  13   5   5       27.77       19.24      6.30 o 
 -12   6   5       28.92       27.34     23.84 o 
 -11   6   5       18.91       36.84     12.17 o 
 -10   6   5       58.74       55.36      6.52 o 
  -9   6   5       41.20       41.41     16.00 o 
  -8   6   5      112.23       94.93      7.19 o 
   1   6   5      236.84      239.69     14.48 o 
   2   6   5       34.72       32.92      8.76 o 
   3   6   5       19.31       25.46      8.14 o 
   4   6   5       74.94       60.04      8.36 o 
   5   6   5        3.70        0.59      5.41 o 
   6   6   5       18.32        6.26      4.67 o 
   7   6   5       30.98       21.18      9.35 o 
   8   6   5       41.00       38.63      5.03 o 
   9   6   5        4.80       11.07      5.01 o 
  10   6   5        8.12        8.74      6.82 o 
  11   6   5       12.65        8.35      5.52 o 
   2   7   5       17.53       16.14      9.17 o 
   3   7   5      287.71      263.90     26.60 o 
   4   7   5       97.66       68.42     12.36 o 
   5   7   5      120.14      119.20     10.49 o 
   6   7   5      104.83      118.18      8.07 o 
   7   7   5       36.38       28.98      8.32 o 
   8   7   5       60.30       58.98     19.66 o 
   9   7   5        0.32        9.41     10.88 o 
   4   8   5        9.96        5.21      9.45 o 
   5   8   5        4.67        8.11     14.29 o 
  -6  -8   6       31.39       43.35      8.33 o 
  -5  -8   6       41.21       48.59      8.12 o 
  -4  -8   6       80.81       87.03     11.69 o 
  -3  -8   6       23.38       22.06      5.66 o 
  -2  -8   6       57.05       45.69      7.98 o 
  -1  -8   6        2.96        0.71      6.24 o 
   0  -8   6       82.91       85.43      6.50 o 
   1  -8   6       13.11        1.60      3.61 o 
   2  -8   6       68.59       78.75      6.18 o 
   3  -8   6       15.75        5.39      5.34 o 
   4  -8   6       32.06       36.28      6.25 o 
 -10  -7   6        7.83        8.96     10.33 o 
  -9  -7   6        5.24        1.93      9.05 o 
  -8  -7   6        4.20       -1.52      8.78 o 
  -7  -7   6       49.86       51.70      8.85 o 
  -6  -7   6       18.88       28.24      8.05 o 
  -5  -7   6       60.55       72.78     10.80 o 
  -4  -7   6        5.63        8.70      5.54 o 
  -3  -7   6       17.53       26.97      6.02 o 
  -2  -7   6       35.54       32.14      4.05 o 
  -1  -7   6       69.39       77.20      6.26 o 
   0  -7   6        7.86        0.97      4.46 o 
   1  -7   6       90.66       93.09     14.09 o 
   2  -7   6        7.19        6.21      2.49 o 
   3  -7   6        9.21        4.40      3.61 o 
   4  -7   6       35.81       23.45      6.21 o 
   5  -7   6       27.55       21.67      5.14 o 
   6  -7   6        7.64        5.10      7.85 o 
   7  -7   6       13.37       14.64      9.24 o 
   8  -7   6       15.95        9.93      6.81 o 
 -12  -6   6        2.11        0.03      8.31 o 
 -11  -6   6       42.56       74.12     25.03 o 
 -10  -6   6       31.59       28.78     12.89 o 
  -9  -6   6       94.20       93.51     10.62 o 
  -8  -6   6       38.02       32.76      8.11 o 
  -7  -6   6       72.10       75.36     10.96 o 
  -6  -6   6      216.31      221.20     18.16 o 
  -5  -6   6       37.46       50.15     13.14 o 
  -4  -6   6      250.61      240.72     21.23 o 
  -3  -6   6       45.40       50.02      9.29 o 
  -2  -6   6      409.73      405.60      7.51 o 
  -1  -6   6        0.28        0.18      2.03 o 
   0  -6   6      733.29      678.22     21.82 o 
   1  -6   6       55.49       60.70      3.10 o 
   2  -6   6      322.88      320.55      5.74 o 
   3  -6   6      126.71      120.45      5.38 o 
   4  -6   6      182.27      196.06      9.73 o 
   5  -6   6       67.35       70.59      9.61 o 
   6  -6   6       70.48       90.38      6.33 o 
   7  -6   6      107.14      105.43     15.95 o 
   8  -6   6        6.67       10.35      6.73 o 
   9  -6   6      103.17       92.28     11.23 o 
  10  -6   6        1.14        6.64     13.37 o 
  11  -6   6       37.32       62.79     17.59 o 
 -14  -5   6        2.26       -3.55     13.65 o 
 -13  -5   6       27.25       42.86     26.42 o 
 -12  -5   6       21.46       24.93      8.72 o 
 -11  -5   6       26.30       15.63      8.08 o 
 -10  -5   6       42.62       35.03     10.66 o 
  -9  -5   6        4.75        7.61      3.51 o 
  -8  -5   6       26.45       28.26      6.77 o 
  -7  -5   6       14.13       13.37      6.34 o 
  -6  -5   6       80.65       64.62      9.24 o 
  -5  -5   6       33.87       26.00      7.74 o 
  -4  -5   6        4.79        4.87      7.05 o 
  -3  -5   6        6.64        2.58      5.91 o 
  -2  -5   6       32.97       28.96      3.25 o 
  -1  -5   6      294.73      271.66      7.17 o 
   0  -5   6       56.00       57.03      2.47 o 
   1  -5   6       61.31       66.36      3.15 o 
   2  -5   6       16.11       22.00      4.60 o 
   3  -5   6       95.01       99.25      5.89 o 
   4  -5   6       11.54        6.43      5.15 o 
   5  -5   6       61.83       62.57      7.28 o 
   6  -5   6      150.87      146.40      9.38 o 
   7  -5   6       10.51        5.66      8.79 o 
   8  -5   6        1.07       -1.59      5.05 o 
   9  -5   6       32.58       27.45      6.54 o 
  10  -5   6        6.33       -3.12      6.06 o 
  11  -5   6       12.47        1.63      6.94 o 
  12  -5   6        2.63        6.57      8.81 o 
 -15  -4   6        1.12        9.55      8.64 o 
 -14  -4   6       25.36       21.41     10.09 o 
 -13  -4   6       93.70       98.21     32.55 o 
 -12  -4   6        9.72        6.04      4.25 o 
 -11  -4   6      115.22      110.05      6.24 o 
 -10  -4   6       24.54       21.30      8.83 o 
  -9  -4   6       47.93       66.55     10.40 o 
  -8  -4   6       95.74       86.37      8.07 o 
  -7  -4   6      108.00      104.98      3.19 o 
  -6  -4   6      485.35      482.58     15.52 o 
  -5  -4   6      332.08      302.98     10.55 o 
  -4  -4   6     1426.06     1470.56     36.86 o 
  -3  -4   6      173.66      186.58      8.06 o 
  -2  -4   6     2092.08     2066.10     25.41 o 
  -1  -4   6      157.58      141.06      3.96 o 
   0  -4   6     1049.82     1009.79     13.90 o 
   1  -4   6       50.28       49.38      5.43 o 
   2  -4   6     2422.50     2390.00     32.55 o 
   3  -4   6      450.07      450.82      8.43 o 
   4  -4   6     1359.99     1397.03     23.27 o 
   5  -4   6      377.94      377.25     11.31 o 
   6  -4   6       85.60       97.84     23.26 o 
   7  -4   6      522.22      508.59     13.28 o 
   8  -4   6       13.17       14.05      7.81 o 
   9  -4   6      112.91      126.39     10.44 o 
  10  -4   6        6.44        2.83     10.69 o 
  11  -4   6       85.28       94.68     12.75 o 
  12  -4   6        7.41        3.18      6.62 o 
  13  -4   6       56.14       92.29     10.38 o 
  14  -4   6       17.50        5.92     10.45 o 
 -16  -3   6       13.80        2.36      6.48 o 
 -15  -3   6        2.00        0.98      9.08 o 
 -14  -3   6        0.36        8.57      7.53 o 
 -13  -3   6       25.77       18.89      5.99 o 
 -12  -3   6       29.89       43.37      8.37 o 
 -11  -3   6      145.51      137.07      6.93 o 
 -10  -3   6      348.99      365.42      9.58 o 
  -9  -3   6       16.48        8.41      5.30 o 
  -8  -3   6        9.94        8.52      2.81 o 
  -7  -3   6      137.22      146.93      8.75 o 
  -6  -3   6       51.44       57.54      7.82 o 
  -4  -3   6       47.92       71.40      9.84 o 
  -3  -3   6        6.35       10.84      4.17 o 
  -2  -3   6      215.45      203.60     11.96 o 
   0  -3   6       75.23       69.85      4.29 o 
   1  -3   6       38.71       43.54      5.83 o 
   2  -3   6       57.31       68.97      3.47 o 
   3  -3   6      102.85      104.46      8.10 o 
   4  -3   6       73.29       72.83      5.06 o 
   5  -3   6        8.73        4.88      4.19 o 
   6  -3   6        1.77        0.37      6.82 o 
   7  -3   6       97.06       93.01      9.37 o 
   8  -3   6       23.42       27.51      6.21 o 
   9  -3   6       38.30       50.47     13.44 o 
  10  -3   6       29.47       30.03      7.41 o 
  11  -3   6       84.31       81.02      9.47 o 
  12  -3   6       14.70       11.52      9.24 o 
  13  -3   6       14.36       12.83     11.30 o 
  14  -3   6        0.27        7.58     12.45 o 
 -17  -2   6       16.56        7.37      7.97 o 
 -16  -2   6        9.77        5.68      7.84 o 
 -15  -2   6       32.97       27.18      7.31 o 
 -14  -2   6       45.66       34.18      9.87 o 
 -13  -2   6      160.19      163.26     12.52 o 
 -12  -2   6        9.88        6.72      7.47 o 
 -11  -2   6       26.22       24.50      7.42 o 
 -10  -2   6       77.70       65.98     10.08 o 
  -9  -2   6      950.67      924.64     18.94 o 
  -8  -2   6       40.73       39.43     10.05 o 
  -7  -2   6     1111.45     1141.44     19.53 o 
  -6  -2   6      638.80      620.61     14.58 o 
  -5  -2   6     1829.77     2009.58     23.54 o 
  -4  -2   6     1809.41     1743.19     30.19 o 
  -3  -2   6       44.18       43.47      4.44 o 
  -2  -2   6     4589.18     4889.26     81.89 o 
  -1  -2   6     1292.47     1455.34     28.75 o 
   0  -2   6     1877.89     1761.90     20.72 o 
   1  -2   6      461.47      466.17      8.00 o 
   2  -2   6     4508.04     4551.38     60.27 o 
   3  -2   6      480.70      464.87     12.84 o 
   4  -2   6      104.82       86.07      6.07 o 
   5  -2   6     1677.28     1672.18     27.97 o 
   6  -2   6      675.55      647.31     14.37 o 
   7  -2   6     1658.85     1637.88     34.42 o 
   8  -2   6      180.24      180.27     11.91 o 
   9  -2   6      609.28      609.37     20.37 o 
  10  -2   6       82.22       92.64     11.32 o 
  11  -2   6      235.77      260.30     12.69 o 
  12  -2   6       34.15       15.81      8.08 o 
  13  -2   6       50.24       58.53      9.86 o 
  14  -2   6       26.15       28.39      9.25 o 
  15  -2   6        9.63        6.50     11.71 o 
 -17  -1   6        0.87        3.78      9.44 o 
 -16  -1   6        2.28        4.19      6.90 o 
 -15  -1   6       10.34       15.45      8.37 o 
 -14  -1   6       12.58       11.91      6.69 o 
 -13  -1   6       64.54       54.14      8.75 o 
 -12  -1   6        2.11       -1.22      8.02 o 
 -11  -1   6      121.05       99.96      7.41 o 
 -10  -1   6        8.91        2.00      4.52 o 
  -9  -1   6      145.28      127.29     11.62 o 
  -8  -1   6       59.07       57.16      4.87 o 
  -7  -1   6      681.79      706.36     14.84 o 
  -6  -1   6      140.91      156.63     10.49 o 
  -5  -1   6      358.63      390.58      6.49 o 
  -4  -1   6      790.15      836.17      9.89 o 
  -3  -1   6     3150.87     3088.47     46.18 o 
  -2  -1   6      203.11      183.78      4.78 o 
  -1  -1   6       16.77       16.92      1.61 o 
   0  -1   6      570.61      572.30      6.80 o 
   1  -1   6      120.04      130.68      9.80 o 
   2  -1   6      218.91      217.91      5.79 o 
   3  -1   6      386.13      382.41     12.01 o 
   4  -1   6     2371.79     2462.48     38.36 o 
   5  -1   6      499.01      527.52     12.31 o 
   6  -1   6       68.72       65.69      6.33 o 
   7  -1   6       99.78       86.02      9.50 o 
   8  -1   6        3.93        0.37      6.92 o 
   9  -1   6       77.31       88.66     10.92 o 
  10  -1   6       19.64       18.86     12.23 o 
  11  -1   6       72.57       54.98     10.34 o 
  12  -1   6       40.90       35.23      8.45 o 
  13  -1   6       38.91       34.75     11.41 o 
  14  -1   6        2.88        4.06      7.63 o 
  15  -1   6        1.65       -8.36     10.87 o 
 -17   0   6        0.02       11.89     13.60 o 
 -16   0   6        2.17       -0.38      6.21 o 
 -15   0   6       14.97        8.89      6.70 o 
 -14   0   6       13.74       17.26      8.65 o 
 -13   0   6       53.75       43.03     12.36 o 
 -12   0   6        4.19       -3.37      6.49 o 
 -11   0   6     1210.86     1186.70     24.77 o 
 -10   0   6        6.72       -3.09      5.58 o 
  -9   0   6      968.69      956.83     21.10 o 
  -8   0   6      858.18      841.37     15.65 o 
  -7   0   6     1221.02     1219.31     27.34 o 
  -6   0   6      539.29      482.66      9.19 o 
  -5   0   6     2496.78     2756.29     47.11 o 
  -4   0   6      853.00      840.17     10.41 o 
  -3   0   6      142.94      179.34      5.34 o 
  -2   0   6      364.02      289.14     23.14 o 
  -1   0   6      826.50      864.40     10.29 o 
   0   0   6       35.47       34.14      2.96 o 
   1   0   6      182.34      175.23      4.21 o 
   2   0   6     1748.81     1673.09     24.16 o 
   3   0   6      125.62      119.63      9.52 o 
   4   0   6     1515.50     1310.22     20.79 o 
   5   0   6     2002.84     1893.45     34.83 o 
   6   0   6     1206.17     1289.44     26.46 o 
   7   0   6     2381.88     2314.34     46.66 o 
   8   0   6       68.25       75.39      7.94 o 
   9   0   6      777.53      830.13     20.37 o 
  10   0   6        5.71        1.63      5.93 o 
  11   0   6      263.23      266.45     13.14 o 
  12   0   6       12.93        7.05      7.17 o 
  13   0   6       18.43       34.01      9.22 o 
  14   0   6        0.11       -0.16      7.15 o 
  15   0   6       45.36       47.22     11.00 o 
  16   0   6       54.40       58.21     17.82 o 
 -17   1   6        1.10        6.12     11.48 o 
 -16   1   6        2.51       12.19     12.03 o 
 -15   1   6        9.99        4.29      6.74 o 
 -14   1   6       12.85       24.34      8.54 o 
 -13   1   6       69.52       74.61      7.86 o 
 -12   1   6        2.03        4.58      6.09 o 
 -11   1   6      113.95      103.78     10.00 o 
 -10   1   6        9.37        4.47      5.03 o 
  -9   1   6      135.95      126.42      8.94 o 
  -8   1   6       52.03       42.32      8.93 o 
  -7   1   6      667.19      691.29     14.91 o 
  -6   1   6      128.64      135.60      6.71 o 
  -5   1   6      344.75      378.82      7.36 o 
  -4   1   6      821.94      857.98     11.09 o 
  -3   1   6     3135.88     3073.31     39.78 o 
  -2   1   6      214.16      192.68      2.48 o 
  -1   1   6       16.64       14.24      2.53 o 
   0   1   6      573.71      573.40     11.11 o 
   1   1   6      120.70      126.03      4.13 o 
   2   1   6      214.08      208.44      4.83 o 
   3   1   6      391.75      394.41     13.88 o 
   4   1   6     2354.41     2357.81     56.27 o 
   5   1   6      509.50      532.79     11.55 o 
   6   1   6       71.88       77.78      6.40 o 
   7   1   6      102.92       90.81      7.21 o 
   8   1   6        4.77        4.98      5.43 o 
   9   1   6       88.75       88.34     10.60 o 
  10   1   6       19.41       15.22      6.86 o 
  11   1   6       66.18       35.57     10.07 o 
  12   1   6       39.19       29.72      8.44 o 
  13   1   6       42.79       45.64      9.27 o 
  14   1   6        2.69       -1.21      7.54 o 
  15   1   6        2.24       15.32      8.79 o 
 -17   2   6       16.42       26.88     10.47 o 
 -16   2   6        9.17       13.81     12.22 o 
 -15   2   6       32.72       24.19      9.75 o 
 -14   2   6       50.65       45.08      7.40 o 
 -13   2   6      154.50      173.17     33.49 o 
 -12   2   6       11.19       12.62      7.79 o 
 -11   2   6       27.00       29.68      5.48 o 
 -10   2   6       82.77       72.72     17.10 o 
  -9   2   6      886.35      882.69     17.01 o 
  -8   2   6       40.56       45.55      7.65 o 
  -7   2   6     1103.85     1145.61     18.04 o 
  -6   2   6      604.17      595.76     13.07 o 
  -5   2   6     1768.93     1988.09     29.83 o 
  -4   2   6     1924.78     1893.12     30.71 o 
  -3   2   6       58.88       49.83      1.67 o 
  -2   2   6     4728.36     5080.79     60.83 o 
  -1   2   6     1278.49     1428.46     23.58 o 
   0   2   6     2032.37     1954.32     25.57 o 
   1   2   6      428.09      442.38      6.61 o 
   2   2   6     4665.95     4739.62     62.66 o 
   3   2   6      493.48      471.22      9.79 o 
   4   2   6      125.02       96.59      4.46 o 
   5   2   6     1693.69     1667.40     26.64 o 
   6   2   6      668.11      628.12     11.71 o 
   7   2   6     1615.67     1576.33     24.29 o 
   8   2   6      169.10      163.64      9.21 o 
   9   2   6      542.44      526.24     18.77 o 
  10   2   6       80.07       91.15     10.59 o 
  11   2   6      245.17      247.40     12.68 o 
  12   2   6       31.99       30.85      9.38 o 
  13   2   6       54.07       48.92     11.57 o 
  14   2   6       25.59       17.06     11.02 o 
  15   2   6        9.46       21.14      9.27 o 
 -16   3   6       13.41       12.21     11.32 o 
 -15   3   6        2.33        0.36      7.47 o 
 -14   3   6        0.27       -5.30      5.30 o 
 -13   3   6       27.74       46.73      6.10 o 
 -12   3   6       30.29       47.95      9.31 o 
 -11   3   6      140.98      122.05      9.68 o 
 -10   3   6      358.22      336.12     14.83 o 
  -9   3   6       12.22        9.66      5.31 o 
  -8   3   6        7.37        6.29      5.13 o 
  -7   3   6      148.25      167.13      6.92 o 
  -6   3   6       48.95       50.31      1.74 o 
  -5   3   6      118.53      117.66      2.77 o 
  -2   3   6      220.10      203.60      9.82 o 
  -1   3   6       23.59       18.40     10.60 o 
   0   3   6       77.76       70.13      3.08 o 
   1   3   6       36.46       35.25      4.01 o 
   2   3   6       54.17       59.23      4.83 o 
   3   3   6       99.26      103.56      4.63 o 
   4   3   6       72.70       71.77      5.03 o 
   5   3   6        7.00        9.80      3.42 o 
   6   3   6        1.00        3.53      3.95 o 
   7   3   6       94.84      101.90      7.79 o 
   8   3   6       24.70       22.28      6.71 o 
   9   3   6       35.90       47.89     11.43 o 
  10   3   6       31.10       31.94      6.63 o 
  11   3   6       86.02       97.64     13.44 o 
  12   3   6       15.36       10.27      6.35 o 
  13   3   6       14.75       17.09      6.56 o 
  14   3   6        0.34       -5.94      5.94 o 
 -15   4   6        1.33        4.57      5.75 o 
 -14   4   6       24.42       27.57      7.87 o 
 -13   4   6       94.14       93.25      6.19 o 
 -12   4   6        8.45        9.89      3.77 o 
 -11   4   6      109.25      126.97      4.34 o 
 -10   4   6       21.54       17.57      3.29 o 
  -9   4   6       41.59       46.65      2.34 o 
  -8   4   6      102.83       95.65      3.75 o 
  -7   4   6       97.97       94.73      2.19 o 
  -6   4   6      497.56      412.08      7.10 o 
  -1   4   6      161.13      157.95     17.24 o 
   0   4   6     1048.99      993.19     44.12 o 
   1   4   6       59.79       57.19      4.12 o 
   2   4   6     2430.98     2430.19     37.06 o 
   3   4   6      466.47      462.16     10.47 o 
   4   4   6     1347.35     1363.08     19.16 o 
   5   4   6      337.72      339.43      8.64 o 
   6   4   6       79.84       82.33      5.16 o 
   7   4   6      472.10      437.35     13.22 o 
   8   4   6       17.39       23.06      6.28 o 
   9   4   6      121.44      133.01     18.78 o 
  10   4   6        7.17        6.10      4.76 o 
  11   4   6       95.62      101.29      7.53 o 
  12   4   6        9.33        0.81      5.63 o 
  13   4   6       55.23       54.22     11.10 o 
  14   4   6       16.35       13.56      9.18 o 
 -14   5   6        2.00      -22.54     22.54 o 
 -13   5   6       24.81       33.79     14.48 o 
 -12   5   6       21.59       11.39      4.05 o 
 -11   5   6       26.84       24.60      4.56 o 
 -10   5   6       41.35       29.08      3.92 o 
  -9   5   6        4.38        7.11      2.35 o 
  -8   5   6       28.27       27.90      2.25 o 
  -7   5   6       12.76       14.38      1.66 o 
  -1   5   6      312.68      286.12     14.89 o 
   0   5   6       57.00       45.92      9.17 o 
   1   5   6       59.03       55.19      7.12 o 
   2   5   6       16.39       21.04      3.99 o 
   3   5   6       89.03       97.93      8.85 o 
   4   5   6       13.20       11.29      3.75 o 
   5   5   6       62.94       68.92      7.51 o 
   6   5   6      148.70      143.53      6.70 o 
   7   5   6       12.42       11.36      4.11 o 
   8   5   6        1.81        1.13      5.00 o 
   9   5   6       30.13       30.50      6.05 o 
  10   5   6        7.33        6.98      5.23 o 
  11   5   6       11.50        9.81      8.69 o 
  12   5   6        2.60        8.19      6.34 o 
 -12   6   6        2.78       -6.41     11.39 o 
 -11   6   6       47.42       65.38     15.12 o 
 -10   6   6       33.44        4.89     11.62 o 
   0   6   6      704.04      710.55     24.76 o 
   1   6   6       55.43       41.91     18.26 o 
   2   6   6      298.63      279.21     16.41 o 
   3   6   6      120.68      117.44      7.00 o 
   4   6   6      182.44      196.96     13.23 o 
   5   6   6       66.32       62.86      5.39 o 
   6   6   6       70.56       95.53     19.18 o 
   7   6   6      114.14       97.11     14.15 o 
   8   6   6        6.31        2.53      5.42 o 
   9   6   6      102.96      115.16      8.92 o 
  10   6   6        1.15        7.25      5.70 o 
  11   6   6       35.42       31.54      6.60 o 
   2   7   6        7.64       15.44      8.76 o 
   3   7   6       10.42       14.43      8.67 o 
   4   7   6       40.35       38.87     10.19 o 
   5   7   6       25.18       23.99      6.81 o 
   6   7   6        9.30        4.30      4.88 o 
   7   7   6       11.94       12.03      5.47 o 
   8   7   6       14.90        8.08      9.95 o 
   4   8   6       31.21       25.68     11.39 o 
  -5  -8   7       14.67       10.39      8.61 o 
  -4  -8   7        2.68        9.26      6.25 o 
  -3  -8   7        4.21        7.96      7.08 o 
  -2  -8   7       12.06       26.01      8.86 o 
  -1  -8   7       42.12       37.07      7.95 o 
   0  -8   7       15.98       13.67      7.49 o 
   1  -8   7        7.39       15.63      5.87 o 
   2  -8   7        7.02       12.65      9.62 o 
   3  -8   7       20.58       26.10      8.07 o 
  -9  -7   7        7.61        8.20      8.29 o 
  -8  -7   7       38.58       59.81      9.84 o 
  -7  -7   7       51.47       69.15     14.73 o 
  -6  -7   7       27.48       21.66      7.76 o 
  -5  -7   7      159.57      171.36      9.07 o 
  -4  -7   7       81.13       91.91     10.20 o 
  -3  -7   7      165.53      174.43     11.05 o 
  -2  -7   7       73.51      104.20      7.16 o 
  -1  -7   7      176.95      179.82     14.31 o 
   0  -7   7        1.16       -0.45      3.15 o 
   1  -7   7      284.33      305.53      7.22 o 
   2  -7   7      128.56      136.33      8.21 o 
   3  -7   7       20.33       19.33      5.11 o 
   4  -7   7       30.93       40.68      3.92 o 
   5  -7   7       73.51       85.85     27.41 o 
   6  -7   7       17.44       19.42      8.77 o 
   7  -7   7       14.51       23.01      9.57 o 
   8  -7   7       18.98       11.84      6.71 o 
 -12  -6   7        1.65        0.72      8.85 o 
 -11  -6   7       15.81        2.85      9.79 o 
 -10  -6   7        0.52        6.03      7.80 o 
  -9  -6   7       21.43       17.89      8.35 o 
  -8  -6   7        7.97        7.60      7.15 o 
  -7  -6   7        4.08        4.45      6.46 o 
  -6  -6   7       40.49       51.34      8.13 o 
  -5  -6   7       70.76       56.44     13.81 o 
  -4  -6   7       31.14       38.04      7.06 o 
  -3  -6   7      200.07      193.01      8.14 o 
  -2  -6   7       41.43       43.55      4.63 o 
  -1  -6   7      142.38      135.62      6.78 o 
   0  -6   7       94.67       90.01      6.86 o 
   1  -6   7       37.70       39.14      2.37 o 
   2  -6   7        6.07        4.68      2.04 o 
   3  -6   7       98.43      103.00      3.77 o 
   4  -6   7       46.78       57.37      4.75 o 
   5  -6   7       57.64       68.75      7.46 o 
   6  -6   7       13.79       15.26      6.42 o 
   7  -6   7       14.89        8.83      6.81 o 
   8  -6   7       65.83       63.82      8.85 o 
   9  -6   7        8.00       23.64      6.08 o 
  10  -6   7       27.87       17.83      7.19 o 
 -14  -5   7       14.85       25.44     10.31 o 
 -13  -5   7       26.77       35.63     10.30 o 
 -12  -5   7       49.74       58.61     13.07 o 
 -11  -5   7       11.02       -4.66      7.74 o 
 -10  -5   7       89.39      130.29     17.87 o 
  -9  -5   7       50.87       46.02      6.77 o 
  -8  -5   7       74.85       82.10      8.90 o 
  -7  -5   7      120.30      127.35     11.30 o 
  -6  -5   7      103.86      116.58      8.82 o 
  -5  -5   7      575.13      581.68     18.12 o 
  -4  -5   7       16.69       12.67      7.02 o 
  -3  -5   7      391.43      386.89      9.85 o 
  -2  -5   7      170.20      181.29      3.80 o 
  -1  -5   7      948.22      899.54     11.85 o 
   0  -5   7       15.07       13.93      2.23 o 
   1  -5   7      262.33      267.03      5.18 o 
   2  -5   7       47.10       46.73      3.21 o 
   3  -5   7      981.20      973.22     16.31 o 
   4  -5   7       48.63       41.60      4.64 o 
   5  -5   7      167.17      165.46     11.27 o 
   6  -5   7      277.79      276.68     16.25 o 
   7  -5   7       18.84       34.58      9.54 o 
   8  -5   7       98.61      102.44      9.61 o 
   9  -5   7        3.26        6.73      5.81 o 
  10  -5   7       51.84       39.73      8.16 o 
  11  -5   7        5.11        7.40      6.78 o 
  12  -5   7        4.66       11.30      8.57 o 
 -15  -4   7        3.60        4.33      8.41 o 
 -14  -4   7        4.04       -0.97      7.42 o 
 -13  -4   7       27.47       19.79      8.80 o 
 -12  -4   7        4.30        5.46      6.06 o 
 -11  -4   7       25.04       31.32      4.01 o 
 -10  -4   7        3.85        6.10      4.19 o 
  -9  -4   7       30.62       28.81      2.72 o 
  -8  -4   7      180.60      175.91      5.22 o 
  -7  -4   7       79.16       79.04     13.81 o 
  -6  -4   7       10.85       15.60      7.17 o 
  -5  -4   7      255.81      237.00     14.78 o 
  -4  -4   7      172.09      166.80     10.38 o 
  -3  -4   7       31.12       31.70      5.72 o 
  -2  -4   7      183.19      188.31      6.81 o 
  -1  -4   7      152.81      164.49      5.63 o 
   0  -4   7       95.87       86.81      3.00 o 
   1  -4   7      153.00      158.46      5.03 o 
   2  -4   7      311.79      311.01      9.78 o 
   3  -4   7      107.24      107.81     10.03 o 
   4  -4   7      721.93      720.72     18.07 o 
   5  -4   7       21.45       20.93      7.86 o 
   6  -4   7      194.77      181.29     13.30 o 
   7  -4   7      138.11      126.79     10.17 o 
   8  -4   7      335.81      318.29     19.85 o 
   9  -4   7       32.37       28.20      7.01 o 
  10  -4   7      118.28      138.19      9.68 o 
  11  -4   7       10.67       -0.27      8.46 o 
  12  -4   7       64.67       93.35     16.60 o 
  13  -4   7        0.02      -11.20     19.13 o 
 -16  -3   7        6.43       18.26     12.08 o 
 -15  -3   7        4.19        0.42      8.35 o 
 -14  -3   7       70.71       48.97     10.51 o 
 -13  -3   7       49.84       44.04      9.02 o 
 -12  -3   7      137.97      133.50     12.52 o 
 -11  -3   7       14.60       11.49      5.98 o 
 -10  -3   7      249.30      247.76      8.02 o 
  -9  -3   7       50.90       49.44      6.88 o 
  -8  -3   7      381.63      374.74      9.82 o 
  -7  -3   7      307.80      328.50     13.02 o 
  -6  -3   7      342.82      317.02      7.26 o 
  -5  -3   7     1113.85     1072.78     20.15 o 
  -4  -3   7      352.42      326.22      9.45 o 
  -3  -3   7     1202.27     1163.40     33.08 o 
  -2  -3   7       28.95       28.83      4.41 o 
  -1  -3   7     1431.23     1376.13     22.85 o 
   0  -3   7       29.27       33.43      2.72 o 
   1  -3   7     1255.79     1190.71     22.76 o 
   2  -3   7       91.97       88.19      3.67 o 
   3  -3   7      795.06      742.16     14.32 o 
   4  -3   7      245.21      225.28      9.66 o 
   5  -3   7      256.53      261.51     15.49 o 
   6  -3   7      276.05      274.05      9.59 o 
   7  -3   7       50.27       64.42      6.83 o 
   8  -3   7       72.69       62.72      7.37 o 
   9  -3   7        8.55        8.20      5.85 o 
  10  -3   7      110.98      127.03      9.81 o 
  11  -3   7       16.60        6.23      8.60 o 
  12  -3   7       46.10       49.07     10.70 o 
  13  -3   7        6.55        7.33     11.11 o 
  14  -3   7       19.76       12.03     16.00 o 
 -16  -2   7        5.50        4.34      7.42 o 
 -15  -2   7        2.67        0.72      9.88 o 
 -14  -2   7        6.07       -1.03      7.54 o 
 -13  -2   7       75.17       76.97     10.34 o 
 -12  -2   7       36.22       41.56     10.72 o 
 -11  -2   7       28.75       25.04      5.05 o 
 -10  -2   7       32.36       28.06      4.82 o 
  -9  -2   7       30.84       26.12      6.31 o 
  -8  -2   7       25.17       25.36      5.67 o 
  -7  -2   7      279.69      269.71      6.33 o 
  -6  -2   7      112.93      108.79      4.47 o 
  -5  -2   7        2.91        6.67      3.70 o 
  -4  -2   7        5.07        6.87      3.69 o 
  -3  -2   7       56.20       56.79      5.70 o 
  -2  -2   7      160.58      149.66      5.34 o 
  -1  -2   7     1403.46     1374.53     15.51 o 
   0  -2   7      134.64      144.82      5.73 o 
   1  -2   7      961.98      923.01     11.46 o 
   2  -2   7      158.53      162.99      6.69 o 
   3  -2   7      215.59      183.47     17.70 o 
   4  -2   7        4.25       -5.40      7.86 o 
   5  -2   7      531.97      519.12     12.14 o 
   6  -2   7      316.31      306.87     10.29 o 
   7  -2   7      215.44      243.61     12.81 o 
   8  -2   7      276.97      272.10     14.34 o 
   9  -2   7      161.79      168.35     16.95 o 
  10  -2   7      358.51      365.89     17.01 o 
  11  -2   7       27.71        1.12      8.98 o 
  12  -2   7       69.60       88.92     16.34 o 
  13  -2   7        8.08        3.00     19.55 o 
  14  -2   7       24.70       21.22      9.64 o 
  15  -2   7        9.85        5.06      8.87 o 
 -17  -1   7        8.41        5.63      8.94 o 
 -16  -1   7       21.64       23.58     16.64 o 
 -15  -1   7        4.32        2.82      5.89 o 
 -14  -1   7       83.46      109.26     12.82 o 
 -13  -1   7       24.56       20.36      6.15 o 
 -12  -1   7      174.45      179.27      8.95 o 
 -11  -1   7       25.71       29.46      6.72 o 
 -10  -1   7      820.32      801.53     24.30 o 
  -9  -1   7      222.26      202.23      7.63 o 
  -8  -1   7     1247.60     1285.96     24.86 o 
  -7  -1   7      443.14      382.35      9.59 o 
  -6  -1   7     2584.20     2676.13     34.87 o 
  -5  -1   7     1248.85     1293.92     16.96 o 
  -4  -1   7     1772.47     1683.45     24.63 o 
  -3  -1   7      715.01      754.17     16.97 o 
  -2  -1   7     1982.77     1991.07     21.63 o 
  -1  -1   7     2458.21     2349.52     27.03 o 
   0  -1   7       78.13       78.55      2.66 o 
   1  -1   7     2254.85     2252.46     32.17 o 
   2  -1   7     2174.58     2251.72     32.81 o 
   3  -1   7      872.16      872.36     14.84 o 
   4  -1   7      479.59      465.80     21.60 o 
   5  -1   7      596.07      609.87     13.10 o 
   6  -1   7     1342.72     1290.01     24.24 o 
   7  -1   7       79.54       68.02      7.19 o 
   8  -1   7      506.07      504.88     17.48 o 
   9  -1   7      227.55      194.37     12.71 o 
  10  -1   7       96.30      108.27      9.44 o 
  11  -1   7       25.10       29.34      7.87 o 
  12  -1   7       29.09       34.87     10.44 o 
  13  -1   7       23.08       38.36     13.28 o 
  14  -1   7       17.11       21.73     11.91 o 
  15  -1   7        4.54       13.74      9.18 o 
 -17   0   7        2.20       21.21     14.39 o 
 -16   0   7        6.15        9.28      9.07 o 
 -15   0   7        2.28       -5.19      8.08 o 
 -14   0   7       23.88       10.55     12.96 o 
 -13   0   7        3.76        3.91      6.98 o 
 -12   0   7       21.56       17.88      7.27 o 
 -11   0   7        0.88       -3.31      5.93 o 
 -10   0   7        3.87       -0.98      4.40 o 
  -9   0   7        1.89        0.76      4.89 o 
  -8   0   7       50.98       46.76      7.08 o 
  -7   0   7       11.97       13.30      3.98 o 
  -6   0   7      621.57      686.65     11.85 o 
  -5   0   7       37.91       39.75      3.37 o 
  -4   0   7      556.93      551.89      8.41 o 
  -3   0   7      103.36      112.90      4.12 o 
  -2   0   7       70.74       80.34      4.10 o 
  -1   0   7      274.23      261.35      4.22 o 
   0   0   7        0.62       -1.45      2.27 o 
   1   0   7      589.07      542.85      8.29 o 
   2   0   7      152.39      147.35      4.35 o 
   3   0   7      459.19      424.28     10.84 o 
   4   0   7      463.18      460.55     12.16 o 
   5   0   7      110.66       99.45      7.48 o 
   6   0   7      655.10      634.11     14.57 o 
   7   0   7      274.47      276.35     10.63 o 
   8   0   7      178.13      194.61     10.07 o 
   9   0   7        5.74       -1.93      7.45 o 
  10   0   7      254.46      264.73     15.24 o 
  11   0   7        0.10        4.73      6.89 o 
  12   0   7       81.76      138.84     24.07 o 
  13   0   7        2.81       -2.77     10.83 o 
  14   0   7       64.67       65.00     19.39 o 
  15   0   7       38.46       33.88     13.36 o 
 -17   1   7        8.83       11.13      9.62 o 
 -16   1   7       20.49       26.69      7.88 o 
 -15   1   7        6.25        1.63      7.65 o 
 -14   1   7       76.72       90.05      8.94 o 
 -13   1   7       26.69       23.27      8.09 o 
 -12   1   7      182.74      203.10      9.41 o 
 -11   1   7       26.57       45.55     11.87 o 
 -10   1   7      805.14      805.01     20.22 o 
  -9   1   7      221.61      204.09      7.88 o 
  -8   1   7     1250.39     1293.55     24.63 o 
  -7   1   7      422.93      381.21     11.04 o 
  -6   1   7     2492.05     2599.04     40.39 o 
  -5   1   7     1395.34     1441.96     32.65 o 
  -4   1   7     1752.72     1638.87     20.08 o 
  -3   1   7      863.07      880.68     10.41 o 
  -2   1   7     1937.80     1880.31     25.33 o 
  -1   1   7     2337.88     2248.93     33.08 o 
   0   1   7       75.55       72.62      3.60 o 
   1   1   7     2202.40     2177.35     27.30 o 
   2   1   7     2083.80     2096.59     25.61 o 
   3   1   7     1006.80      997.58     14.30 o 
   4   1   7      484.39      467.66     11.11 o 
   5   1   7      655.53      647.55     15.65 o 
   6   1   7     1402.81     1351.35     24.61 o 
   7   1   7       74.17       73.20      7.07 o 
   8   1   7      452.46      430.25     16.54 o 
   9   1   7      222.11      183.88     10.81 o 
  10   1   7       95.15       75.31     16.10 o 
  11   1   7       23.47       22.36      7.82 o 
  12   1   7       33.42       28.48     10.68 o 
  13   1   7       22.63       20.70     13.09 o 
  14   1   7       19.61       28.65     11.52 o 
  15   1   7        5.00       -3.34     11.26 o 
 -16   2   7        4.88        9.75     11.94 o 
 -15   2   7        2.80        2.52      6.67 o 
 -14   2   7        6.65        6.11      5.66 o 
 -13   2   7       74.90       84.01      7.72 o 
 -12   2   7       35.87       42.68     13.00 o 
 -11   2   7       29.16       29.27      7.32 o 
 -10   2   7       31.30       32.16      5.70 o 
  -9   2   7       31.98       26.04      4.68 o 
  -8   2   7       23.89       22.77      5.61 o 
  -7   2   7      287.48      292.15      7.10 o 
  -6   2   7      102.94       97.35      4.52 o 
  -5   2   7        4.57        0.74      3.69 o 
  -4   2   7        4.33        7.10      3.09 o 
  -3   2   7       62.01       61.99      1.71 o 
  -2   2   7      160.09      151.44      2.36 o 
  -1   2   7     1384.18     1364.30     17.71 o 
   0   2   7      128.55      140.75      3.86 o 
   1   2   7      944.23      906.93     11.47 o 
   2   2   7      154.97      153.27      6.78 o 
   3   2   7      211.99      194.88      6.12 o 
   4   2   7        9.37       10.24      3.28 o 
   5   2   7      521.61      511.93      9.99 o 
   6   2   7      318.12      315.55      9.56 o 
   7   2   7      225.84      249.72      8.50 o 
   8   2   7      311.60      291.40      9.52 o 
   9   2   7      157.80      153.56     11.85 o 
  10   2   7      343.06      361.84     13.90 o 
  11   2   7       26.93       22.65     12.01 o 
  12   2   7       68.62       65.48     12.03 o 
  13   2   7        8.58       -6.92     10.74 o 
  14   2   7       23.92       29.50     16.24 o 
  15   2   7       10.10        5.26     10.67 o 
 -16   3   7        8.72       -0.79      9.20 o 
 -15   3   7        4.70        8.98      5.94 o 
 -14   3   7       72.99       91.55      8.28 o 
 -13   3   7       52.65       52.18     21.30 o 
 -12   3   7      132.94      143.32     11.34 o 
 -11   3   7       13.74        7.82      7.63 o 
 -10   3   7      224.79      222.82     22.68 o 
  -9   3   7       47.34       47.89      4.21 o 
  -8   3   7      355.72      344.11     16.34 o 
  -7   3   7      331.06      339.07     14.22 o 
  -6   3   7      304.06      283.68      7.05 o 
  -5   3   7     1135.48     1116.36     15.58 o 
  -2   3   7       26.82       20.29     11.43 o 
  -1   3   7     1492.78     1443.29     33.38 o 
   0   3   7       31.80       31.79      3.14 o 
   1   3   7     1337.67     1247.96     19.51 o 
   2   3   7       86.29       80.91      9.57 o 
   3   3   7      806.66      726.35     10.94 o 
   4   3   7      250.07      229.58      6.76 o 
   5   3   7      258.28      271.08     14.60 o 
   6   3   7      270.55      271.45      8.94 o 
   7   3   7       55.18       62.81      5.52 o 
   8   3   7       74.71       68.61      6.00 o 
   9   3   7        7.33        6.60      5.45 o 
  10   3   7      117.24      129.56     10.60 o 
  11   3   7       15.96       14.52      6.56 o 
  12   3   7       49.32       60.21      8.53 o 
  13   3   7        6.91        3.81      7.03 o 
  14   3   7       18.98       17.18      8.52 o 
 -15   4   7        3.39        7.28      5.09 o 
 -14   4   7        4.09        4.54      3.99 o 
 -13   4   7       27.08       22.69      8.74 o 
 -12   4   7        4.04        2.84      3.53 o 
 -11   4   7       22.84       21.95      3.87 o 
 -10   4   7        3.50        4.30      2.30 o 
  -9   4   7       27.60       26.03      3.58 o 
  -8   4   7      183.90      175.48      5.37 o 
  -7   4   7       81.15       82.11      2.17 o 
  -2   4   7      191.91      182.71     11.57 o 
  -1   4   7      130.17      144.31     10.79 o 
   0   4   7      103.63       97.00      3.30 o 
   1   4   7      175.42      179.72     13.97 o 
   2   4   7      317.65      306.21      6.81 o 
   3   4   7       97.26      102.21      4.98 o 
   4   4   7      697.86      667.82     13.21 o 
   5   4   7       13.56        7.75      3.85 o 
   6   4   7      209.37      206.26      7.67 o 
   7   4   7      128.86      118.80      7.17 o 
   8   4   7      318.83      321.86     11.68 o 
   9   4   7       34.44       44.03      5.69 o 
  10   4   7      122.14      123.14     12.29 o 
  11   4   7       11.38       14.93      6.36 o 
  12   4   7       60.94       83.84     10.15 o 
  13   4   7        0.02       -1.45      5.92 o 
 -14   5   7       15.11        5.72     14.15 o 
 -13   5   7       26.04        7.42     14.06 o 
 -12   5   7       46.99       55.09     25.26 o 
 -11   5   7       11.84        6.66      2.38 o 
 -10   5   7       97.77       76.25     10.79 o 
  -9   5   7       51.66       37.02      8.81 o 
  -1   5   7      979.40      966.57     28.95 o 
   0   5   7       13.69       16.83      7.93 o 
   1   5   7      247.10      242.75     15.72 o 
   2   5   7       52.16       53.14      4.84 o 
   3   5   7      979.04      968.46     43.11 o 
   4   5   7       47.61       53.66      7.35 o 
   5   5   7      177.44      172.05      7.16 o 
   6   5   7      261.39      241.47     13.61 o 
   7   5   7       22.05       24.67      5.39 o 
   8   5   7      104.02      118.14      7.31 o 
   9   5   7        3.25        5.87      5.33 o 
  10   5   7       54.69       66.77      6.55 o 
  11   5   7        6.34        9.15      9.23 o 
  12   5   7        4.62        0.09      6.52 o 
 -12   6   7        1.65       11.71     12.13 o 
   0   6   7       90.59       74.97     11.94 o 
   1   6   7       43.98       37.48      9.91 o 
   2   6   7        7.03        2.12      8.48 o 
   3   6   7      102.68      103.75      5.09 o 
   4   6   7       38.90       54.86     11.06 o 
   5   6   7       62.79       61.13      9.19 o 
   6   6   7       10.97       13.53      4.76 o 
   7   6   7       14.91       17.11     11.23 o 
   8   6   7       62.45       38.77      6.88 o 
   9   6   7        7.07        4.43      5.08 o 
  10   6   7       25.14       29.58      6.74 o 
   2   7   7      135.11      140.85     14.94 o 
   3   7   7       18.33       31.49     10.19 o 
   4   7   7       30.66       25.88      4.44 o 
   5   7   7       75.04       94.02      8.44 o 
   6   7   7       21.63       16.15      8.61 o 
   7   7   7       13.68       16.21      7.51 o 
   8   7   7       20.17       31.93     10.63 o 
   3   8   7       20.01       36.19     12.08 o 
  -4  -8   8       22.07       22.97      9.64 o 
  -3  -8   8       27.54       23.45      7.07 o 
  -2  -8   8       25.91       33.67      7.57 o 
  -1  -8   8       12.08       13.20      5.86 o 
   0  -8   8       21.35       11.86      7.55 o 
   1  -8   8        9.08       17.85      8.32 o 
   2  -8   8       18.32        9.80     12.89 o 
  -9  -7   8       14.42        1.59      9.42 o 
  -8  -7   8       12.09       15.26      8.55 o 
  -7  -7   8       38.23       46.59     15.58 o 
  -6  -7   8       23.43       24.18     17.01 o 
  -5  -7   8       59.99       76.83      7.73 o 
  -4  -7   8       59.72       66.68      7.62 o 
  -3  -7   8       21.74        8.70      6.24 o 
  -2  -7   8      212.87      236.96     18.13 o 
  -1  -7   8       64.17       80.59      7.11 o 
   0  -7   8      262.92      279.87     10.12 o 
   1  -7   8       27.30       23.57      3.73 o 
   2  -7   8       91.09      106.44     10.46 o 
   3  -7   8        9.98        7.74      4.90 o 
   4  -7   8      112.80      134.39     22.31 o 
   5  -7   8       31.42       36.65     16.64 o 
   6  -7   8       41.35       46.52     18.63 o 
   7  -7   8       76.58       81.55     16.27 o 
 -11  -6   8       31.78       46.10     20.91 o 
 -10  -6   8        1.46       -3.39      9.41 o 
  -9  -6   8       74.29       96.06     17.13 o 
  -8  -6   8       22.75       29.67     10.27 o 
  -7  -6   8       86.04       87.80      9.89 o 
  -6  -6   8       35.15       33.95      7.99 o 
  -5  -6   8       34.59       45.83      7.89 o 
  -4  -6   8      113.44      163.65      9.21 o 
  -3  -6   8       62.11       61.74      7.36 o 
  -2  -6   8      105.03      101.78      9.54 o 
  -1  -6   8       60.78       56.20      5.02 o 
   0  -6   8      110.00      114.05      3.93 o 
   1  -6   8       67.67       66.07      9.62 o 
   2  -6   8       65.71       67.07      7.53 o 
   3  -6   8       55.98       51.01      3.08 o 
   4  -6   8       12.50       14.82      5.35 o 
   5  -6   8       18.85       26.37     12.98 o 
   6  -6   8       13.85       14.09      4.72 o 
   7  -6   8       27.64       37.10     13.95 o 
   8  -6   8        8.46       11.71      9.41 o 
   9  -6   8       19.54       13.98      8.82 o 
 -13  -5   8       23.14       30.42     10.35 o 
 -12  -5   8        0.15       -3.21      8.23 o 
 -11  -5   8        4.51        1.11     10.70 o 
 -10  -5   8       29.90       40.18     11.31 o 
  -9  -5   8      115.52      119.92     10.71 o 
  -8  -5   8       30.72       29.77      9.54 o 
  -7  -5   8       66.69       82.41     11.09 o 
  -6  -5   8       47.57       51.20     13.14 o 
  -5  -5   8       36.22       65.45      9.45 o 
  -4  -5   8      334.98      340.79     12.14 o 
  -3  -5   8        9.79       14.82      4.88 o 
  -2  -5   8      654.82      679.07     13.57 o 
  -1  -5   8        0.03        1.97      2.87 o 
   0  -5   8      143.81      154.16      5.00 o 
   1  -5   8       18.73       20.03      2.84 o 
   2  -5   8      530.62      531.88      9.05 o 
   3  -5   8      115.89       98.66      5.73 o 
   4  -5   8       89.03       90.40      7.27 o 
   5  -5   8      222.75      228.57     19.85 o 
   6  -5   8      193.23      187.84      8.12 o 
   7  -5   8      170.66      160.50      8.63 o 
   8  -5   8       55.55       50.42      9.66 o 
   9  -5   8      136.19      140.61     10.47 o 
  10  -5   8       12.01       17.76     10.97 o 
  11  -5   8       71.93       87.89     43.52 o 
 -15  -4   8        6.63       30.24     14.57 o 
 -14  -4   8        5.80       11.73      4.83 o 
 -13  -4   8       62.93       64.63     12.36 o 
 -12  -4   8       13.97       11.51      3.81 o 
 -11  -4   8       71.49       63.75      7.44 o 
 -10  -4   8       28.41       27.78      4.26 o 
  -9  -4   8       23.11       25.39      3.22 o 
  -8  -4   8       59.89       74.24     12.06 o 
  -7  -4   8      106.06       99.08      8.51 o 
  -6  -4   8      304.58      317.52     20.12 o 
  -5  -4   8       20.35       20.54      6.19 o 
  -4  -4   8      783.69      849.52     21.64 o 
  -3  -4   8      274.90      272.81     12.38 o 
  -2  -4   8     1135.20     1220.67     19.23 o 
  -1  -4   8      340.32      330.32      7.85 o 
   0  -4   8       42.57       46.36      6.73 o 
   1  -4   8       32.69       38.43      3.80 o 
   2  -4   8      181.32      174.88      7.99 o 
   3  -4   8       53.61       53.91     10.97 o 
   4  -4   8      482.21      484.16     10.83 o 
   5  -4   8      174.98      167.21     12.11 o 
   6  -4   8       20.05       25.92      5.97 o 
   7  -4   8        3.91        8.16      5.80 o 
   8  -4   8       41.75       30.45      6.76 o 
   9  -4   8       78.19       80.72      9.84 o 
  10  -4   8        8.84       14.04      6.68 o 
  11  -4   8        0.47        8.45     12.13 o 
  12  -4   8       13.32       12.70     17.61 o 
  13  -4   8       14.19       16.30     11.12 o 
 -16  -3   8        4.18        2.62      9.04 o 
 -15  -3   8        6.28       -4.64      9.77 o 
 -14  -3   8        6.36       -1.71      7.57 o 
 -13  -3   8        8.94        5.45      7.03 o 
 -12  -3   8        2.13       12.33      4.52 o 
 -11  -3   8       53.08       54.70      7.03 o 
 -10  -3   8        5.05        7.75      4.21 o 
  -9  -3   8       73.73       76.54      6.94 o 
  -8  -3   8      232.55      237.24      8.11 o 
  -7  -3   8      664.26      689.80     24.14 o 
  -6  -3   8      254.23      280.12      9.79 o 
  -5  -3   8      288.95      288.87     17.38 o 
  -4  -3   8      477.30      468.89     12.75 o 
  -3  -3   8      274.19      291.76     10.91 o 
  -2  -3   8      570.16      556.64     10.28 o 
  -1  -3   8       39.67       39.05      1.46 o 
   0  -3   8      810.28      734.37      9.16 o 
   1  -3   8       56.02       55.08      6.64 o 
   2  -3   8      463.35      443.58      9.09 o 
   3  -3   8      551.11      526.25     15.27 o 
   4  -3   8      287.99      275.49      8.39 o 
   5  -3   8      440.34      410.17     10.85 o 
   6  -3   8       98.74      113.53     10.17 o 
   7  -3   8      610.44      605.61     22.20 o 
   8  -3   8       24.27       22.76      8.32 o 
   9  -3   8      248.71      265.58     14.91 o 
  10  -3   8       15.15       12.81     11.45 o 
  11  -3   8      156.83      170.70     20.17 o 
  12  -3   8       10.38        6.12      7.16 o 
  13  -3   8       29.63       33.80      9.36 o 
  14  -3   8        1.65        0.94     14.32 o 
 -16  -2   8        1.44       16.38     10.00 o 
 -15  -2   8       43.43       25.61     10.70 o 
 -14  -2   8       40.61       34.97     12.02 o 
 -13  -2   8      138.17      144.41     11.64 o 
 -12  -2   8        3.36        2.40      4.38 o 
 -11  -2   8      176.07      178.00      7.77 o 
 -10  -2   8      310.23      327.08     12.28 o 
  -9  -2   8      266.22      261.00     23.26 o 
  -8  -2   8      568.65      594.96     12.52 o 
  -7  -2   8      381.53      395.53      7.03 o 
  -6  -2   8      146.90      142.19      6.86 o 
  -5  -2   8      509.42      529.32     11.60 o 
  -4  -2   8      164.51      187.62      8.30 o 
  -3  -2   8      519.37      556.45     11.07 o 
  -2  -2   8      839.52      810.09      9.38 o 
  -1  -2   8      161.09      170.80      6.04 o 
   0  -2   8     2302.07     2401.86     29.09 o 
   1  -2   8      334.85      355.63      8.02 o 
   2  -2   8      370.11      374.42      7.95 o 
   3  -2   8      656.10      673.58     14.93 o 
   4  -2   8       70.01       73.07     12.43 o 
   5  -2   8      232.89      214.24      9.74 o 
   6  -2   8      117.74      111.55      8.53 o 
   7  -2   8      226.06      225.05     16.47 o 
   8  -2   8      127.43      116.21     10.59 o 
   9  -2   8       33.88       27.87      7.08 o 
  10  -2   8       30.51       34.50      7.87 o 
  11  -2   8       12.28        9.73      7.91 o 
  12  -2   8        5.00       -8.57      9.05 o 
  13  -2   8        9.18        3.29     10.85 o 
  14  -2   8        3.27        4.36     10.68 o 
 -17  -1   8        2.13       -7.00      7.00 o 
 -16  -1   8        1.72        2.97      7.43 o 
 -15  -1   8       23.16       20.89      6.78 o 
 -14  -1   8       11.59        6.32      5.91 o 
 -13  -1   8       33.24       34.92      7.47 o 
 -12  -1   8        9.67        2.82      4.75 o 
 -11  -1   8       47.56       62.05     12.86 o 
 -10  -1   8       32.58       30.68      5.25 o 
  -9  -1   8      219.14      218.35      7.97 o 
  -8  -1   8      117.67      108.37      7.01 o 
  -7  -1   8      401.36      401.86      7.28 o 
  -6  -1   8      341.16      353.68      6.91 o 
  -5  -1   8     1205.92     1233.22     21.93 o 
  -4  -1   8     2259.75     2300.90     42.14 o 
  -3  -1   8      240.22      218.58      7.59 o 
  -2  -1   8     1290.16     1207.14     14.15 o 
  -1  -1   8      659.38      694.60      8.37 o 
   0  -1   8     2186.12     2207.58     25.39 o 
   1  -1   8      709.62      757.13     12.78 o 
   2  -1   8     1425.19     1460.46     22.66 o 
   3  -1   8     1132.02     1106.55     18.31 o 
   4  -1   8      704.73      743.08     15.98 o 
   5  -1   8      409.76      360.15     10.26 o 
   6  -1   8      546.40      547.72     13.84 o 
   7  -1   8      601.50      559.51     24.00 o 
   8  -1   8       37.51       31.90      8.58 o 
   9  -1   8      262.48      257.40     11.81 o 
  10  -1   8       26.26       24.07      7.64 o 
  11  -1   8      139.14      139.26     13.69 o 
  12  -1   8       31.67       18.10      8.68 o 
  13  -1   8       47.81       59.81     10.46 o 
  14  -1   8       10.16       15.04     13.58 o 
  15  -1   8       22.08       13.81     10.73 o 
 -17   0   8        0.18       -7.61      7.61 o 
 -16   0   8        8.51       26.26     22.87 o 
 -15   0   8       12.70        9.59     20.24 o 
 -14   0   8        9.29        7.71      6.14 o 
 -13   0   8       70.68       79.73     12.52 o 
 -12   0   8       27.86       33.04      7.72 o 
 -11   0   8      452.11      461.35     12.70 o 
 -10   0   8        4.61        3.76      4.57 o 
  -9   0   8      864.35      876.63     20.25 o 
  -8   0   8      250.78      258.77     11.83 o 
  -7   0   8      677.14      706.43     14.23 o 
  -6   0   8     2720.08     2786.32     38.05 o 
  -5   0   8      123.77      117.76      5.26 o 
  -4   0   8      132.74      114.61      4.83 o 
  -3   0   8        5.78        4.93      2.03 o 
  -2   0   8      593.80      527.42      7.89 o 
  -1   0   8        7.61       14.73      2.37 o 
   0   0   8     1084.40     1080.37     12.64 o 
   1   0   8        9.21       10.03      2.50 o 
   2   0   8      645.02      678.40     13.63 o 
   3   0   8      390.95      420.91      9.34 o 
   4   0   8      191.64      197.21      7.26 o 
   5   0   8        0.73        2.67      5.35 o 
   6   0   8       69.53       82.26      7.10 o 
   7   0   8       13.47        7.30      5.51 o 
   8   0   8        0.46       10.48      8.02 o 
   9   0   8        6.82        8.36      6.40 o 
  10   0   8       40.52       22.64      7.59 o 
  11   0   8        0.76        3.33     13.21 o 
  12   0   8        3.92       10.67      9.13 o 
  13   0   8        1.43       -4.12      7.79 o 
  14   0   8        0.52       -5.74      8.61 o 
  15   0   8        2.16        8.18      9.69 o 
 -17   1   8        2.09        6.76      6.88 o 
 -16   1   8        1.62        2.84     10.14 o 
 -15   1   8       21.27        8.13      6.93 o 
 -14   1   8       10.80        8.14      7.78 o 
 -13   1   8       35.95       33.60     10.53 o 
 -12   1   8        8.78        2.48      4.93 o 
 -11   1   8       45.73       56.19      7.93 o 
 -10   1   8       31.53       28.50      8.74 o 
  -9   1   8      216.61      244.50     12.54 o 
  -8   1   8      117.29      110.95      9.68 o 
  -7   1   8      399.83      396.94     11.44 o 
  -6   1   8      378.96      374.49     14.24 o 
  -5   1   8     1264.58     1250.89     28.93 o 
  -4   1   8     2153.04     2149.30     29.27 o 
  -3   1   8      247.23      231.54      3.22 o 
  -2   1   8     1385.57     1312.05     22.27 o 
  -1   1   8      654.22      705.77     10.57 o 
   0   1   8     1993.67     2015.23     31.77 o 
   1   1   8      671.53      720.33     10.79 o 
   2   1   8     1529.65     1556.99     20.70 o 
   3   1   8     1173.39     1139.63     16.53 o 
   4   1   8      659.09      690.71     12.30 o 
   5   1   8      405.08      349.31      9.69 o 
   6   1   8      542.46      541.59     16.48 o 
   7   1   8      648.69      605.71     18.44 o 
   8   1   8       31.90       37.16      8.57 o 
   9   1   8      288.49      272.63     12.05 o 
  10   1   8       25.90       22.81      7.58 o 
  11   1   8      128.25      119.97     14.61 o 
  12   1   8       30.01       34.13      8.65 o 
  13   1   8       50.09       50.97     10.17 o 
  14   1   8       11.95       14.62      9.40 o 
  15   1   8       21.97       28.51     10.35 o 
 -16   2   8        1.91       18.03      7.12 o 
 -15   2   8       46.80       64.37      7.78 o 
 -14   2   8       42.92       52.18      7.25 o 
 -13   2   8      134.81      143.09      9.99 o 
 -12   2   8        3.25       -0.57      4.69 o 
 -11   2   8      163.34      171.47      8.03 o 
 -10   2   8      305.90      331.65      9.76 o 
  -9   2   8      230.75      228.45     10.59 o 
  -8   2   8      542.72      577.54     14.48 o 
  -7   2   8      372.37      403.05     10.87 o 
  -6   2   8      155.07      134.76     11.50 o 
  -5   2   8      534.37      581.37     10.51 o 
  -4   2   8      209.21      227.84      4.70 o 
  -3   2   8      493.88      503.17      5.87 o 
  -2   2   8      833.26      774.40     13.87 o 
  -1   2   8      164.89      169.49      3.97 o 
   0   2   8     2260.85     2341.75     33.92 o 
   1   2   8      319.83      317.62      5.97 o 
   2   2   8      377.76      384.24     11.05 o 
   3   2   8      637.32      664.06     13.69 o 
   4   2   8       83.37       82.60      4.82 o 
   5   2   8      254.83      247.80     10.34 o 
   6   2   8      124.56      124.80      7.60 o 
   7   2   8      227.12      209.30     10.21 o 
   8   2   8      122.80      129.35      7.33 o 
   9   2   8       32.66       26.66      6.58 o 
  10   2   8       30.51       26.95      6.43 o 
  11   2   8       13.53       15.27      7.70 o 
  12   2   8        5.41       -7.14     14.45 o 
  13   2   8        9.40       24.16      8.57 o 
  14   2   8        3.26        5.66      8.43 o 
 -16   3   8        4.85        7.74      6.24 o 
 -15   3   8        5.67        2.72      5.13 o 
 -14   3   8        6.89       16.36      7.72 o 
 -13   3   8       10.44        6.73      7.08 o 
 -12   3   8        2.47        2.95      4.47 o 
 -11   3   8       56.39       62.86     11.57 o 
 -10   3   8        4.07       -0.60      5.10 o 
  -9   3   8       65.25       71.24      4.62 o 
  -8   3   8      215.15      185.90      7.00 o 
  -7   3   8      644.20      610.83     10.88 o 
  -6   3   8      265.27      259.52      6.13 o 
  -5   3   8      270.90      282.29      4.10 o 
  -2   3   8      593.30      570.91     17.20 o 
   0   3   8      849.60      770.70     10.80 o 
   1   3   8       54.59       47.71      3.37 o 
   2   3   8      478.25      446.00      8.97 o 
   3   3   8      543.28      501.01     11.82 o 
   4   3   8      282.63      270.39      8.22 o 
   5   3   8      417.44      401.68      9.04 o 
   6   3   8      107.98       97.23      6.01 o 
   7   3   8      610.56      602.77     13.65 o 
   8   3   8       28.75       31.36      5.31 o 
   9   3   8      256.57      289.57      9.87 o 
  10   3   8       14.69        7.29      6.25 o 
  11   3   8      162.03      199.93     11.25 o 
  12   3   8       11.56        1.38      5.89 o 
  13   3   8       27.13       29.81      7.71 o 
  14   3   8        1.97       14.67      8.71 o 
 -15   4   8        6.56       10.51      8.96 o 
 -14   4   8        5.53        7.98      5.29 o 
 -13   4   8       59.35       47.93      5.69 o 
 -12   4   8       14.20       24.39      8.21 o 
 -11   4   8       83.02       71.99      9.39 o 
 -10   4   8       25.91       20.88      4.66 o 
  -9   4   8       15.36       15.01      1.85 o 
  -8   4   8       50.61       51.50      2.81 o 
  -2   4   8     1143.07     1231.76     33.79 o 
  -1   4   8      347.15      351.31     15.03 o 
   0   4   8       47.44       53.86      5.65 o 
   1   4   8       37.97       40.52      5.88 o 
   2   4   8      164.31      160.22     10.93 o 
   3   4   8       61.31       51.29      4.49 o 
   4   4   8      469.50      447.61     10.09 o 
   5   4   8      162.05      162.11      7.57 o 
   6   4   8       20.57       21.33      5.56 o 
   7   4   8        3.08        3.89      5.14 o 
   8   4   8       42.38       44.21     11.33 o 
   9   4   8       80.16       92.10      6.95 o 
  10   4   8       10.05        6.51      6.07 o 
  11   4   8        0.26       -4.19      5.12 o 
  12   4   8       13.34       19.27      7.67 o 
  13   4   8       13.56       13.52      8.00 o 
 -13   5   8       22.21       25.26     14.89 o 
 -12   5   8        0.15       -7.61     11.39 o 
 -11   5   8        6.99       10.37     11.02 o 
  -1   5   8        0.18        4.15      7.28 o 
   0   5   8      175.70      181.97     12.82 o 
   1   5   8       21.93       21.13      3.53 o 
   2   5   8      551.32      537.10     13.97 o 
   3   5   8      108.13      106.33     13.16 o 
   4   5   8       90.91       79.34      6.73 o 
   5   5   8      228.93      228.76     15.05 o 
   6   5   8      184.79      162.29      6.98 o 
   7   5   8      163.31      162.66      8.09 o 
   8   5   8       58.62       52.76      7.16 o 
   9   5   8      137.49      139.21      7.85 o 
  10   5   8       12.27        6.47      7.00 o 
  11   5   8       72.77      102.92      8.98 o 
   0   6   8       98.48      124.34     13.00 o 
   1   6   8       67.90       67.82     11.62 o 
   2   6   8       66.37       65.20      3.05 o 
   3   6   8       60.38       61.94     11.66 o 
   4   6   8       17.15       13.34      8.78 o 
   5   6   8       19.38       16.49      4.82 o 
   6   6   8       12.60       12.60      6.86 o 
   7   6   8       30.28       28.17      6.66 o 
   8   6   8        7.38        3.85      5.53 o 
   9   6   8       18.80       26.34      5.90 o 
   1   7   8       27.27       25.77     11.20 o 
   2   7   8      100.31      137.34     24.02 o 
   3   7   8       10.50       20.24     10.10 o 
   4   7   8      119.14      158.00     26.51 o 
   5   7   8       24.85       20.53      7.79 o 
   6   7   8       44.88       33.54      7.33 o 
   7   7   8       76.94      109.79     10.40 o 
  -8  -7   9        7.23        4.28     14.08 o 
  -7  -7   9       34.20       42.47      9.65 o 
  -6  -7   9       21.11       33.27      8.10 o 
  -5  -7   9       16.71       15.75      8.88 o 
  -4  -7   9       35.98       60.56     10.79 o 
  -3  -7   9       12.51       16.80      5.99 o 
  -2  -7   9        7.09       -0.96      5.78 o 
  -1  -7   9       35.81       18.94      8.55 o 
   0  -7   9       44.88       56.91      7.85 o 
   1  -7   9        1.82        3.20      4.71 o 
   2  -7   9       21.88       30.01      7.26 o 
   3  -7   9       36.70       34.78      6.39 o 
   4  -7   9        0.04       -2.54      8.58 o 
   5  -7   9        8.43       -4.10     17.20 o 
   6  -7   9        1.64        6.13     16.00 o 
 -11  -6   9        2.77        1.91     10.18 o 
 -10  -6   9       32.81       21.02     11.48 o 
  -9  -6   9        0.34        6.91      7.91 o 
  -8  -6   9       33.47       37.41      9.08 o 
  -7  -6   9       25.62       37.36     10.72 o 
  -6  -6   9      104.17      107.04     12.51 o 
  -5  -6   9      125.61      149.31      9.78 o 
  -4  -6   9       18.39       15.80      6.53 o 
  -3  -6   9      255.35      242.58      9.66 o 
  -2  -6   9       46.39       36.00      9.38 o 
  -1  -6   9      292.35      304.25      9.32 o 
   0  -6   9        7.51        9.22      3.53 o 
   1  -6   9      439.19      471.08     16.45 o 
   2  -6   9       63.00       63.48      6.89 o 
   3  -6   9      103.72      115.07      7.36 o 
   4  -6   9      139.57      119.63      6.04 o 
   5  -6   9       62.00       75.04     25.33 o 
   6  -6   9       92.68       81.56      6.27 o 
   7  -6   9       10.72        8.80     12.54 o 
   8  -6   9       58.83       70.35     24.30 o 
   9  -6   9        4.16       15.34      8.35 o 
 -13  -5   9        0.03      -12.89     12.89 o 
 -12  -5   9        6.19        5.20     11.35 o 
 -11  -5   9        0.33        9.75      8.20 o 
 -10  -5   9        1.75       -1.81      8.48 o 
  -9  -5   9       15.17       13.24      9.66 o 
  -8  -5   9       62.83       79.25      9.37 o 
  -7  -5   9        1.31        2.34      7.69 o 
  -6  -5   9        3.06        5.08      6.13 o 
  -5  -5   9       64.92       70.13      8.30 o 
  -4  -5   9        6.42       10.15      5.65 o 
  -3  -5   9       22.23       11.69      6.72 o 
  -2  -5   9      198.24      195.33     11.30 o 
  -1  -5   9        2.78        4.72      1.80 o 
   0  -5   9       13.73       14.66      2.86 o 
   1  -5   9       48.10       50.05      2.30 o 
   2  -5   9        3.50        3.68      4.01 o 
   3  -5   9       81.33       92.03      6.63 o 
   4  -5   9        4.19        1.47      3.50 o 
   5  -5   9        6.59        5.78      6.02 o 
   6  -5   9       33.67       39.30     11.46 o 
   7  -5   9       83.15       83.83      7.22 o 
   8  -5   9       15.83        4.42      9.52 o 
   9  -5   9        1.52        0.54      7.90 o 
  10  -5   9        7.91        3.09      7.65 o 
  11  -5   9        0.40       -1.82      6.91 o 
 -14  -4   9       12.21       14.16      9.06 o 
 -13  -4   9        8.57        1.30     14.44 o 
 -12  -4   9       10.47       14.61      3.42 o 
 -11  -4   9        4.64        4.52      3.83 o 
  -9  -4   9       61.91       75.82     10.21 o 
  -8  -4   9      425.10      427.11     14.51 o 
  -7  -4   9      202.24      206.93     21.25 o 
  -6  -4   9      405.82      387.80     24.85 o 
  -5  -4   9      283.09      316.72     11.62 o 
  -4  -4   9       27.48       25.65      6.75 o 
  -3  -4   9      722.21      768.92     14.79 o 
  -2  -4   9      223.62      193.85      7.73 o 
  -1  -4   9      296.98      295.80     10.93 o 
   0  -4   9       17.19       17.02      2.86 o 
   1  -4   9      523.01      566.67      8.52 o 
   2  -4   9       14.13       15.27      3.41 o 
   3  -4   9      208.26      213.51      7.17 o 
   4  -4   9      607.90      593.56     14.05 o 
   5  -4   9      140.72      131.30      7.46 o 
   6  -4   9      479.24      472.90     14.17 o 
   7  -4   9       14.19       23.15      5.54 o 
   8  -4   9      208.48      194.74     14.25 o 
   9  -4   9       29.48       29.99      7.23 o 
  10  -4   9      127.61      129.24     10.43 o 
  11  -4   9        2.11        8.65      8.45 o 
  12  -4   9       87.55      112.83     11.31 o 
 -15  -3   9       11.39        8.56      8.62 o 
 -14  -3   9       15.74       20.35      6.04 o 
 -13  -3   9       12.28        4.52      7.12 o 
 -12  -3   9       70.00       76.11      5.37 o 
 -11  -3   9        1.57        4.89      6.81 o 
 -10  -3   9       20.59       19.56      5.93 o 
  -9  -3   9       92.42       92.16     10.73 o 
  -8  -3   9      248.62      237.79     10.47 o 
  -7  -3   9       26.94       35.69      6.40 o 
  -6  -3   9       38.15       54.16      7.88 o 
  -5  -3   9       24.59       25.89      5.73 o 
  -4  -3   9       76.94       94.94     12.26 o 
  -3  -3   9      260.28      284.92     14.88 o 
  -2  -3   9      118.25      129.10      5.77 o 
  -1  -3   9       42.21       43.56      1.55 o 
   0  -3   9        1.69        1.96      1.92 o 
   1  -3   9       22.66       23.74      4.13 o 
   2  -3   9       24.07       24.16      4.59 o 
   3  -3   9       50.21       43.80      4.37 o 
   4  -3   9       71.64       78.60     17.06 o 
   5  -3   9       31.81       43.52     10.47 o 
   6  -3   9       79.67       81.11     10.79 o 
   7  -3   9      116.41      136.96     16.94 o 
   8  -3   9       52.06       69.78      9.67 o 
   9  -3   9        7.85       10.52     10.97 o 
  10  -3   9       65.82       64.86      8.99 o 
  11  -3   9        3.25        1.87     18.86 o 
  12  -3   9        5.51        0.00     10.13 o 
  13  -3   9       12.32        5.01     15.75 o 
 -16  -2   9       33.57       32.85     14.78 o 
 -15  -2   9       15.16       10.36      8.93 o 
 -14  -2   9       17.23        9.38     19.27 o 
 -13  -2   9       14.90        6.19      5.25 o 
 -12  -2   9      129.70      135.50     14.82 o 
 -11  -2   9       26.46       18.71      7.88 o 
 -10  -2   9      298.15      283.90      7.60 o 
  -9  -2   9      237.96      265.93      9.26 o 
  -8  -2   9       97.94      105.13      5.59 o 
  -7  -2   9      221.75      228.83      8.70 o 
  -6  -2   9      413.47      416.52     15.88 o 
  -5  -2   9     1155.39     1177.57     23.11 o 
  -4  -2   9       75.96       74.99      9.24 o 
  -3  -2   9     1214.31     1243.56     17.67 o 
  -2  -2   9      277.58      309.81      3.98 o 
  -1  -2   9     2197.98     2218.79     27.44 o 
   0  -2   9       87.83       93.46      3.94 o 
   1  -2   9     1226.29     1170.95     16.63 o 
   2  -2   9      684.90      778.93     13.64 o 
   3  -2   9     1178.80     1130.44     22.25 o 
   4  -2   9      203.36      210.93      8.77 o 
   5  -2   9      954.83      971.83     21.74 o 
   6  -2   9      368.10      385.72     23.03 o 
   7  -2   9       57.06       58.09     12.60 o 
   8  -2   9      230.65      223.49     10.63 o 
   9  -2   9       56.95       46.82      9.04 o 
  10  -2   9      165.24      167.28     13.12 o 
  11  -2   9       40.11       25.13      8.57 o 
  12  -2   9       94.07      102.72     12.49 o 
  13  -2   9        2.80       13.94      8.44 o 
  14  -2   9       35.91       27.99     11.09 o 
 -16  -1   9       12.50        9.54      8.75 o 
 -15  -1   9       15.05       17.17     12.06 o 
 -14  -1   9       24.34       20.84      6.34 o 
 -13  -1   9       44.29       40.54      6.53 o 
 -12  -1   9        6.32        1.42      5.07 o 
 -11  -1   9       28.83       26.47     10.83 o 
 -10  -1   9      111.74      104.76      7.32 o 
  -9  -1   9      138.50      144.02      7.14 o 
  -8  -1   9      278.65      299.31      8.16 o 
  -7  -1   9       73.65       69.85      4.36 o 
  -6  -1   9      457.41      468.95     12.12 o 
  -5  -1   9      357.18      378.14     13.05 o 
  -4  -1   9       40.35       44.11      4.03 o 
  -3  -1   9      111.42      114.80      5.79 o 
  -2  -1   9      442.26      490.87      6.37 o 
  -1  -1   9       12.53       11.65      2.82 o 
   0  -1   9       83.61       81.46      3.20 o 
   1  -1   9       96.80       92.24      3.68 o 
   2  -1   9      377.77      425.82     10.88 o 
   3  -1   9       96.23       81.78     10.05 o 
   4  -1   9      213.22      227.61      9.15 o 
   5  -1   9       23.20       24.94      6.38 o 
   6  -1   9       23.78       17.02      6.81 o 
   7  -1   9      196.54      169.59     11.18 o 
   8  -1   9      169.14      165.06     10.17 o 
   9  -1   9       34.69       36.36      7.67 o 
  10  -1   9       60.33       62.79     16.78 o 
  11  -1   9        0.47       -5.82      8.50 o 
  12  -1   9       13.32        9.88      7.97 o 
  13  -1   9        0.68       -2.55      7.98 o 
  14  -1   9       25.54       23.06     11.17 o 
 -16   0   9        6.38        3.16     11.13 o 
 -15   0   9        5.34       16.07     15.77 o 
 -14   0   9       66.10       80.33     13.44 o 
 -13   0   9        2.70        9.15      5.64 o 
 -12   0   9        1.05        1.28      4.77 o 
 -11   0   9       10.46       22.72      6.47 o 
 -10   0   9      457.82      437.31     14.22 o 
  -9   0   9      219.72      230.30      9.75 o 
  -8   0   9      647.33      635.86     10.79 o 
  -7   0   9      888.51      905.19     24.63 o 
  -6   0   9      404.90      420.07      9.89 o 
  -5   0   9      293.06      275.72      9.47 o 
  -4   0   9      646.29      714.47     12.08 o 
  -3   0   9     1532.90     1454.24     15.58 o 
  -2   0   9        3.56       -0.10      2.05 o 
  -1   0   9     1474.71     1382.17     19.57 o 
   0   0   9        6.68        5.19      2.33 o 
   1   0   9     2227.96     2179.28     32.66 o 
   2   0   9      110.92      104.57      4.74 o 
   3   0   9     1699.02     1582.20     21.13 o 
   4   0   9      445.68      444.85     11.07 o 
   5   0   9      996.75      864.41     17.68 o 
   6   0   9      360.20      377.51     11.82 o 
   7   0   9       93.05       99.05      8.20 o 
   8   0   9      287.57      310.51     19.89 o 
   9   0   9        1.75        0.00      5.55 o 
  10   0   9      135.07      170.30     11.19 o 
  11   0   9       60.65       42.24     23.88 o 
  12   0   9       91.82      114.88     18.07 o 
  13   0   9       45.24       30.07     16.79 o 
  14   0   9        1.56      -12.64     12.64 o 
 -16   1   9       12.58        2.47      6.98 o 
 -15   1   9       16.18       22.56      7.04 o 
 -14   1   9       23.75       12.29      7.81 o 
 -13   1   9       44.13       39.39     11.93 o 
 -12   1   9        6.18        2.66      5.81 o 
 -11   1   9       27.49       38.58      5.75 o 
 -10   1   9      104.44       92.79      7.81 o 
  -9   1   9      130.92      135.38      6.93 o 
  -8   1   9      267.01      289.70      5.66 o 
  -7   1   9       72.09       67.08      5.06 o 
  -6   1   9      462.37      451.94     15.24 o 
  -5   1   9      379.02      381.56      8.10 o 
  -4   1   9       37.77       37.96      2.00 o 
  -3   1   9      121.65      122.83      2.48 o 
  -2   1   9      443.52      482.99      8.06 o 
  -1   1   9       14.08        8.28      2.77 o 
   0   1   9       81.51       78.83      4.94 o 
   1   1   9       95.80       94.38      5.33 o 
   2   1   9      373.65      399.05      7.49 o 
   3   1   9       93.10       87.37      4.62 o 
   4   1   9      209.42      211.75      6.59 o 
   5   1   9       23.05       31.07      5.20 o 
   6   1   9       22.00       30.53      5.59 o 
   7   1   9      198.12      167.44     18.12 o 
   8   1   9      180.68      200.38     10.04 o 
   9   1   9       35.05       49.09      9.37 o 
  10   1   9       58.64       64.22     22.27 o 
  11   1   9        0.37        3.50     17.89 o 
  12   1   9       11.44       13.59      9.94 o 
  13   1   9        0.76       -5.66      9.78 o 
  14   1   9       25.58       76.89     31.79 o 
 -16   2   9       32.14       48.17      8.23 o 
 -15   2   9       16.01       19.27      8.80 o 
 -14   2   9       16.09       25.07      6.21 o 
 -13   2   9       15.21       14.10      5.66 o 
 -12   2   9      138.02      157.60      8.16 o 
 -11   2   9       27.34       27.22      5.17 o 
 -10   2   9      295.15      317.59     12.08 o 
  -9   2   9      220.93      263.48     27.82 o 
  -8   2   9       88.81       83.28      3.65 o 
  -7   2   9      244.85      226.89     21.99 o 
  -6   2   9      418.49      421.99      9.45 o 
  -5   2   9     1109.08     1099.80     32.99 o 
  -4   2   9       93.69       90.41      2.89 o 
  -3   2   9     1287.99     1306.07     14.62 o 
  -2   2   9      264.45      307.13      7.45 o 
  -1   2   9     2157.52     2135.27     31.03 o 
   0   2   9       84.69       91.71      5.59 o 
   1   2   9     1134.26     1060.78     22.26 o 
   2   2   9      676.41      768.01     16.42 o 
   3   2   9     1176.45     1116.07     21.90 o 
   4   2   9      232.55      236.84      6.90 o 
   5   2   9      926.21      932.98     15.52 o 
   6   2   9      363.05      366.00     11.12 o 
   7   2   9       46.61       63.53      7.16 o 
   8   2   9      267.35      255.96     18.45 o 
   9   2   9       58.50       46.92      6.57 o 
  10   2   9      155.09      177.43      9.45 o 
  11   2   9       37.98       35.23      8.00 o 
  12   2   9      100.15      118.62     18.79 o 
  13   2   9        3.22        3.06      6.95 o 
  14   2   9       36.01       48.83      9.10 o 
 -15   3   9       11.94       15.41     10.23 o 
 -14   3   9       15.57       19.46      6.26 o 
 -13   3   9       12.04       10.79      4.66 o 
 -12   3   9       73.92       78.41      8.76 o 
 -11   3   9        1.24        3.29      3.70 o 
 -10   3   9       25.72       30.57      3.97 o 
  -9   3   9       98.54       97.16      8.14 o 
  -8   3   9      233.42      215.03      5.95 o 
  -7   3   9       22.96       26.19      2.49 o 
  -6   3   9       38.65       40.67      2.05 o 
  -3   3   9      262.55      279.53     12.68 o 
  -2   3   9      120.73      109.56      1.94 o 
  -1   3   9       40.89       42.34      2.50 o 
   0   3   9        2.62        2.45      2.14 o 
   1   3   9       22.11       26.72      3.23 o 
   2   3   9       21.70       21.28      5.30 o 
   3   3   9       48.76       48.18      5.83 o 
   4   3   9       68.77       74.97      5.42 o 
   5   3   9       34.29       32.88      5.25 o 
   6   3   9       74.28       86.44      6.90 o 
   7   3   9      120.32      127.35      7.79 o 
   8   3   9       49.73       57.69     10.70 o 
   9   3   9        7.64        9.33      6.12 o 
  10   3   9       65.58       71.12      8.17 o 
  11   3   9        2.98        6.77      5.72 o 
  12   3   9        4.77       16.89      8.95 o 
  13   3   9       13.05       18.32      8.49 o 
 -14   4   9       11.09        2.86     12.91 o 
 -13   4   9        8.48       14.00     16.18 o 
 -12   4   9        9.35       11.61      6.71 o 
 -11   4   9        4.05        2.46      2.81 o 
 -10   4   9      172.62      181.59     10.12 o 
  -9   4   9       63.18       56.06      3.78 o 
  -2   4   9      232.79      198.71     12.82 o 
  -1   4   9      338.85      330.89     15.40 o 
   0   4   9       19.72       19.55      4.70 o 
   1   4   9      538.22      583.59     11.40 o 
   2   4   9       16.31       11.21      4.64 o 
   3   4   9      197.64      196.93      6.73 o 
   4   4   9      601.88      581.91     11.98 o 
   5   4   9      117.41      111.08      6.60 o 
   6   4   9      493.45      484.98     11.12 o 
   7   4   9       14.19        8.86      5.46 o 
   8   4   9      211.91      214.14      9.66 o 
   9   4   9       29.46       45.57      8.51 o 
  10   4   9      132.58      136.66      9.97 o 
  11   4   9        1.56        7.19      6.65 o 
  12   4   9       82.30       94.56     10.40 o 
 -13   5   9        0.01        3.18     13.14 o 
 -12   5   9        7.06       24.16     13.05 o 
  -1   5   9        2.95        5.86      7.98 o 
   0   5   9       14.64       15.17      8.67 o 
   1   5   9       48.65       46.71      3.12 o 
   2   5   9        4.41        5.71      4.17 o 
   3   5   9       82.06       84.86      7.51 o 
   4   5   9        5.25        8.76      5.27 o 
   5   5   9        8.41        8.02      4.34 o 
   6   5   9       36.36       22.39      6.14 o 
   7   5   9       83.55       84.10      7.73 o 
   8   5   9       13.67       10.18      5.97 o 
   9   5   9        1.07        8.00      6.89 o 
  10   5   9        8.22       12.39      7.74 o 
  11   5   9        0.34       -6.74      6.74 o 
   0   6   9        7.91        8.44      9.22 o 
   1   6   9      438.42      456.80     22.27 o 
   2   6   9       59.26       51.82      6.64 o 
   3   6   9      113.51      103.52     10.37 o 
   4   6   9      133.71      127.98      8.51 o 
   5   6   9       67.29       80.99      6.08 o 
   6   6   9       91.37       80.41     20.52 o 
   7   6   9       10.93       16.14      5.92 o 
   8   6   9       56.51       40.35     12.66 o 
   9   6   9        3.47        6.68      6.51 o 
   1   7   9        1.70       -8.85      8.85 o 
   2   7   9       25.16       17.24     20.24 o 
   3   7   9       39.13       35.41     12.13 o 
   4   7   9        0.15        7.05      9.73 o 
   5   7   9        7.34       20.33     11.06 o 
   6   7   9        1.63        0.60     10.19 o 
  -7  -7  10       23.10       28.54     10.47 o 
  -6  -7  10       68.31       89.90     15.08 o 
  -5  -7  10       46.63       42.25      8.55 o 
  -4  -7  10       53.28       52.34     10.47 o 
  -3  -7  10        8.70       12.12      6.18 o 
  -2  -7  10      145.21      145.52     11.65 o 
  -1  -7  10        0.05       -9.54     11.25 o 
   0  -7  10      146.28      170.31     18.21 o 
   1  -7  10       17.44       25.63     14.49 o 
   2  -7  10       94.06      127.22     10.42 o 
   3  -7  10       31.35       62.71     15.49 o 
   4  -7  10       31.06       35.13     11.99 o 
   5  -7  10       30.61       26.74     20.75 o 
 -10  -6  10        4.45        3.93      9.84 o 
  -9  -6  10       15.78       11.60     10.43 o 
  -8  -6  10        7.00        6.82      7.74 o 
  -7  -6  10       40.08       45.51      9.16 o 
  -6  -6  10        8.41       15.45     12.19 o 
  -5  -6  10       15.97       14.53      7.03 o 
  -4  -6  10       68.15       75.59     18.43 o 
  -3  -6  10       58.26       74.51     18.15 o 
  -2  -6  10      103.22      114.57      8.25 o 
  -1  -6  10       61.06       75.84      8.93 o 
   0  -6  10       85.03       98.27     11.30 o 
   1  -6  10        5.43        9.11      3.66 o 
   2  -6  10       72.57       81.02      8.13 o 
   3  -6  10       12.81        7.75     16.32 o 
   4  -6  10       64.42       69.66      8.04 o 
   5  -6  10       21.95       11.72      6.30 o 
   6  -6  10        6.47       10.53      4.86 o 
   7  -6  10       15.28       22.02     18.10 o 
   8  -6  10       13.18       10.47      8.30 o 
 -12  -5  10        0.46        7.72     10.71 o 
 -11  -5  10       45.18       53.83     10.56 o 
 -10  -5  10        2.48       -3.09     11.66 o 
  -9  -5  10      141.49      167.61     12.25 o 
  -8  -5  10       39.86       26.33     14.26 o 
  -7  -5  10      199.40      193.91     11.93 o 
  -6  -5  10      211.35      209.57     24.18 o 
  -5  -5  10       31.38       29.51      7.40 o 
  -4  -5  10      157.20      151.88      8.14 o 
  -3  -5  10       26.38       21.03      5.54 o 
  -2  -5  10      270.05      256.41     27.16 o 
  -1  -5  10        5.20        3.31      7.34 o 
   0  -5  10      238.33      211.82      4.99 o 
   1  -5  10        2.04        2.69      2.10 o 
   2  -5  10       93.43       87.36      5.43 o 
   3  -5  10      185.96      184.42      6.45 o 
   4  -5  10       37.77       45.35      5.14 o 
   5  -5  10      212.86      214.12     11.20 o 
   6  -5  10       66.50       72.73      6.56 o 
   7  -5  10       96.35       92.39      7.73 o 
   8  -5  10       30.58       32.09      8.91 o 
   9  -5  10       72.78       97.51     24.80 o 
  10  -5  10        2.53        0.22     10.87 o 
 -14  -4  10        0.39       -3.40      8.82 o 
 -13  -4  10        0.17       -6.51      8.05 o 
 -12  -4  10       20.79       19.07     10.42 o 
 -11  -4  10        4.41        9.96      8.71 o 
 -10  -4  10        8.63       17.56      7.41 o 
  -9  -4  10       17.53       22.23      7.99 o 
  -8  -4  10       30.24       29.36      7.52 o 
  -7  -4  10       40.32       39.21     13.35 o 
  -6  -4  10       47.96       68.77      9.79 o 
  -5  -4  10      201.60      199.60     12.24 o 
  -4  -4  10       11.37        5.77      5.85 o 
  -3  -4  10      505.44      516.20     15.37 o 
  -2  -4  10       73.09       79.44     11.30 o 
   0  -4  10       87.24       84.49      2.94 o 
   1  -4  10        8.94        3.19      3.28 o 
   2  -4  10      135.78      136.89      7.04 o 
   3  -4  10      117.68      101.39      9.64 o 
   4  -4  10       34.90       29.02      7.54 o 
   5  -4  10       60.66       44.90     21.51 o 
   6  -4  10       69.63       62.05     11.23 o 
   7  -4  10      174.35      178.49      9.03 o 
   8  -4  10        5.07        0.20      8.81 o 
   9  -4  10      100.27      126.96     15.54 o 
  10  -4  10        0.39       -1.42      6.76 o 
  11  -4  10       23.43       25.88      9.67 o 
 -15  -3  10       26.33       20.79      5.57 o 
 -14  -3  10       12.38       11.85      4.72 o 
 -13  -3  10       48.53       41.12      5.42 o 
 -12  -3  10        0.95        3.39      5.37 o 
 -11  -3  10      196.53      196.99     14.59 o 
 -10  -3  10       84.26       95.05      4.41 o 
  -9  -3  10      102.51      104.70      8.58 o 
  -8  -3  10       49.26       46.14      8.66 o 
  -7  -3  10      338.58      360.66     11.70 o 
  -6  -3  10      224.41      236.77      9.86 o 
  -5  -3  10      235.42      260.08      9.36 o 
  -4  -3  10      354.92      359.76     16.23 o 
  -3  -3  10      160.23      166.12      8.93 o 
  -2  -3  10      627.15      616.74     15.59 o 
  -1  -3  10        0.55       -1.22      3.04 o 
   0  -3  10      233.65      216.99      7.69 o 
   1  -3  10       37.62       33.94      3.11 o 
   2  -3  10      449.59      439.85      9.16 o 
   3  -3  10       86.19       78.53     12.45 o 
   4  -3  10      192.71      177.72     25.36 o 
   5  -3  10      343.89      337.96     16.27 o 
   6  -3  10       53.98       56.46      9.64 o 
   7  -3  10      268.94      277.44     14.16 o 
   8  -3  10       21.83       25.13      7.73 o 
   9  -3  10      111.41      125.58     13.53 o 
  10  -3  10       16.67       14.93      7.49 o 
  11  -3  10       35.90       50.39     11.87 o 
  12  -3  10       23.50       20.92      9.03 o 
 -16  -2  10       12.51       12.95      9.78 o 
 -15  -2  10        8.36        3.05     10.33 o 
 -14  -2  10        2.02       -4.11      7.06 o 
 -13  -2  10        0.83       -3.90      3.90 o 
 -12  -2  10        4.14        6.00      3.90 o 
 -11  -2  10        3.54        7.95      4.73 o 
 -10  -2  10       50.96       53.90      7.22 o 
  -9  -2  10       21.45       19.55      4.88 o 
  -8  -2  10      204.97      221.12     10.49 o 
  -7  -2  10      120.00      131.88     17.84 o 
  -6  -2  10      110.42      102.76      8.33 o 
  -5  -2  10      248.24      261.16     10.85 o 
  -4  -2  10       83.75       99.16     13.90 o 
  -3  -2  10      282.84      275.44      9.39 o 
  -2  -2  10      578.88      603.00     15.29 o 
  -1  -2  10      120.37      127.03      4.30 o 
   0  -2  10       14.13        8.59      2.22 o 
   1  -2  10       75.86       83.41      6.16 o 
   2  -2  10      598.78      576.77     11.70 o 
   3  -2  10      460.23      493.58     16.97 o 
   4  -2  10      112.19       91.94     15.56 o 
   5  -2  10       74.40       78.85     12.10 o 
   6  -2  10      272.02      265.31     21.02 o 
   7  -2  10       80.31       89.09      9.19 o 
   8  -2  10       25.78       24.83      6.62 o 
   9  -2  10      104.23      109.87      9.66 o 
  10  -2  10       11.07        9.48      7.29 o 
  11  -2  10       74.73       82.54     16.55 o 
  12  -2  10       12.28        1.33      8.10 o 
  13  -2  10       17.43       15.85      9.26 o 
 -16  -1  10       12.68       12.78      9.83 o 
 -15  -1  10       17.49        6.28      8.09 o 
 -14  -1  10       15.53       18.11     10.74 o 
 -13  -1  10       81.75       94.58     21.76 o 
 -12  -1  10       43.83       44.65      6.15 o 
 -11  -1  10      144.16      165.59      8.57 o 
 -10  -1  10       21.75       21.10      3.80 o 
  -9  -1  10      305.12      311.07     10.20 o 
  -8  -1  10      134.58      133.86     10.90 o 
  -7  -1  10      366.30      372.25     11.62 o 
  -6  -1  10      441.65      484.19     15.65 o 
  -5  -1  10       77.70       64.54     10.35 o 
  -4  -1  10      475.60      503.06     10.08 o 
  -3  -1  10      412.44      380.72      5.16 o 
  -2  -1  10     2678.03     2717.52     33.46 o 
  -1  -1  10       85.84       89.89      4.22 o 
   0  -1  10     1800.85     1740.78     22.09 o 
   1  -1  10      551.16      522.68      9.10 o 
   2  -1  10     1467.54     1396.26     18.38 o 
   3  -1  10      270.47      223.98     13.15 o 
   4  -1  10      252.35      238.52      9.98 o 
   5  -1  10        0.22       -2.62      5.19 o 
   6  -1  10      329.53      301.94     18.19 o 
   7  -1  10      168.24      169.43      9.79 o 
   8  -1  10        9.07       12.04      6.04 o 
   9  -1  10       72.44       56.70     11.39 o 
  10  -1  10       28.15       38.06     14.82 o 
  11  -1  10       50.95       77.90     10.10 o 
  12  -1  10       11.46       10.75      8.38 o 
  13  -1  10        8.44       -5.25      9.39 o 
  14  -1  10       14.35       21.33     10.57 o 
 -16   0  10        0.00        1.33      7.54 o 
 -15   0  10        6.09        8.22      6.43 o 
 -14   0  10       36.77       29.10      6.93 o 
 -13   0  10        1.75        6.47      6.54 o 
 -12   0  10       33.08       28.32      5.93 o 
 -11   0  10       33.72       27.65      5.54 o 
 -10   0  10       13.60       14.23      5.92 o 
  -9   0  10       11.94       11.75      4.51 o 
  -8   0  10       32.80       36.60      4.25 o 
  -7   0  10        7.44        1.99      3.96 o 
  -6   0  10        0.46        0.67      2.65 o 
  -5   0  10      251.29      254.47      9.31 o 
  -4   0  10       96.94       86.74      3.38 o 
  -3   0  10       24.00       29.21      2.99 o 
  -2   0  10        5.42        4.78      2.96 o 
  -1   0  10       15.91       17.86      5.26 o 
   0   0  10      107.64      127.10      4.85 o 
   1   0  10       91.25       86.20      4.77 o 
   2   0  10       96.28       85.67      5.15 o 
   3   0  10       93.00       96.18      5.56 o 
   4   0  10      811.74      713.46     13.46 o 
   5   0  10      196.54      180.36      8.58 o 
   6   0  10        1.68        1.20      6.26 o 
   7   0  10      871.44      882.28     24.37 o 
   8   0  10        3.05       -1.16      5.74 o 
   9   0  10       66.88      135.70     19.57 o 
  10   0  10       29.70       30.83      9.97 o 
  11   0  10       68.83       82.12     12.31 o 
  12   0  10        2.39        1.19     11.30 o 
  13   0  10       15.71       24.78      9.88 o 
  14   0  10        1.89        5.23      9.82 o 
 -16   1  10       13.19       24.01     12.31 o 
 -15   1  10       14.76        4.37      6.22 o 
 -14   1  10       14.92       16.18      6.46 o 
 -13   1  10       91.67       96.49     18.35 o 
 -12   1  10       43.09       47.77     14.32 o 
 -11   1  10      138.10      147.15     12.24 o 
 -10   1  10       20.89       13.79      8.68 o 
  -9   1  10      301.58      302.48     14.87 o 
  -8   1  10      141.36      139.89     16.55 o 
  -7   1  10      382.79      372.03     13.30 o 
  -6   1  10      442.44      458.53      8.09 o 
  -5   1  10       93.62       81.01      8.81 o 
  -4   1  10      473.22      476.08      6.50 o 
  -3   1  10      420.23      386.60      7.76 o 
  -2   1  10     2632.27     2715.29     46.75 o 
  -1   1  10       85.27       95.04     11.41 o 
   0   1  10     1715.28     1669.53     25.75 o 
   1   1  10      540.09      524.73     11.17 o 
   2   1  10     1432.98     1360.41     20.16 o 
   3   1  10      278.77      242.11      6.77 o 
   4   1  10      260.43      251.52      9.65 o 
   5   1  10        2.39        3.98      4.36 o 
   6   1  10      315.57      294.71     10.96 o 
   7   1  10      203.85      199.23     10.34 o 
   8   1  10        8.54        3.36      5.67 o 
   9   1  10       77.51       99.61     17.87 o 
  10   1  10       28.19       37.37      8.85 o 
  11   1  10       55.75       55.54      9.93 o 
  12   1  10       11.70       14.66      8.39 o 
  13   1  10        7.46        4.28      7.74 o 
  14   1  10       14.97       17.70     14.89 o 
 -16   2  10       12.57       26.83     12.37 o 
 -15   2  10        8.28       11.07      6.87 o 
 -14   2  10        1.82        0.59      7.13 o 
 -13   2  10        0.97        6.36      4.81 o 
 -12   2  10        3.67        5.45      4.75 o 
 -11   2  10        3.61        3.28      7.76 o 
 -10   2  10       50.87       45.04      4.20 o 
  -9   2  10       21.04       17.01      2.07 o 
  -8   2  10      209.59      202.60     10.44 o 
  -7   2  10      127.18      122.76      3.59 o 
  -6   2  10      104.37       98.62      4.84 o 
  -5   2  10      236.88      246.65      5.20 o 
  -4   2  10       82.82       78.07      3.10 o 
  -3   2  10      293.99      285.69      7.64 o 
  -2   2  10      597.29      638.49     11.03 o 
  -1   2  10      123.43      125.43      4.39 o 
   0   2  10       16.14       12.06      5.35 o 
   1   2  10       76.48       77.08      4.65 o 
   2   2  10      624.88      629.58     10.41 o 
   3   2  10      474.87      504.97      9.71 o 
   4   2  10       95.02       85.66      5.46 o 
   5   2  10       57.42       63.79      6.51 o 
   6   2  10      274.61      269.31      8.63 o 
   7   2  10       83.77       94.22      6.71 o 
   8   2  10       24.35       20.14      5.57 o 
   9   2  10       98.33      115.29      9.12 o 
  10   2  10       11.09       16.69      6.84 o 
  11   2  10       75.84      119.89     12.10 o 
  12   2  10       12.52       14.00      9.97 o 
  13   2  10       17.50       14.26      8.85 o 
 -15   3  10       26.39       21.89      6.31 o 
 -14   3  10       11.98       13.28      7.93 o 
 -13   3  10       52.76       59.38     12.84 o 
 -12   3  10        1.12        5.98      9.29 o 
 -11   3  10      203.95      202.91     34.74 o 
 -10   3  10       84.27       73.14      9.11 o 
  -9   3  10       88.98       92.76      7.70 o 
  -8   3  10       39.73       31.21      3.18 o 
  -7   3  10      352.13      323.96      6.89 o 
  -6   3  10      225.45      221.31      5.92 o 
  -5   3  10      218.33      199.12      4.66 o 
  -4   3  10      357.47      328.49      4.47 o 
  -3   3  10      158.94      142.53     10.18 o 
  -2   3  10      608.76      577.45     15.19 o 
  -1   3  10        0.42        1.68      2.83 o 
   0   3  10      228.85      199.20     11.50 o 
   1   3  10       38.82       45.03      3.74 o 
   2   3  10      436.17      409.26     11.02 o 
   3   3  10       92.83       91.48      5.45 o 
   4   3  10      181.83      166.89     10.16 o 
   5   3  10      366.68      349.74     10.02 o 
   6   3  10       45.36       35.93      5.33 o 
   7   3  10      287.31      295.18     12.58 o 
   8   3  10       24.33       28.56      5.67 o 
   9   3  10      119.05      120.02      8.07 o 
  10   3  10       17.47       23.87      7.01 o 
  11   3  10       33.74       34.63      8.24 o 
  12   3  10       21.44       21.18      8.25 o 
 -14   4  10        0.36      -12.63     12.63 o 
 -13   4  10        0.11       -0.74     11.53 o 
 -12   4  10       19.35       28.17     12.63 o 
 -11   4  10        4.22        1.61      2.81 o 
 -10   4  10        8.33        9.36      3.83 o 
  -2   4  10       82.41       81.00     10.51 o 
  -1   4  10       59.95      112.26     10.65 o 
   0   4  10       96.99      102.42     16.80 o 
   1   4  10       10.88        8.47      3.70 o 
   2   4  10      141.07      142.40     12.98 o 
   3   4  10      118.95      115.07      7.81 o 
   4   4  10       26.09       11.29      6.47 o 
   5   4  10       58.62       47.53      6.34 o 
   6   4  10       67.37       74.45     13.41 o 
   7   4  10      167.80      162.56      7.87 o 
   8   4  10        5.68        0.43      4.57 o 
   9   4  10      104.59      132.12      9.35 o 
  10   4  10        0.35       -6.50      6.50 o 
  11   4  10       23.69       24.88      8.29 o 
  -1   5  10        6.00       14.89     14.71 o 
   0   5  10      248.64      266.48     15.40 o 
   1   5  10        3.73        0.62      2.13 o 
   2   5  10       96.19       95.82      5.69 o 
   3   5  10      178.72      176.25     15.15 o 
   4   5  10       29.36       36.59      4.63 o 
   5   5  10      213.03      226.26     14.29 o 
   6   5  10       74.54       70.12      6.72 o 
   7   5  10      103.30      116.25     14.89 o 
   8   5  10       29.10       23.28      6.31 o 
   9   5  10       74.40       93.02      7.60 o 
  10   5  10        2.90        3.10      5.86 o 
   0   6  10       85.25       90.59     13.69 o 
   1   6  10        3.83        7.51      9.82 o 
   3   6  10       10.45       10.37      5.46 o 
   4   6  10       69.64       72.93      4.92 o 
   5   6  10       24.57       15.71      6.51 o 
   6   6  10        6.28       15.40      5.06 o 
   7   6  10       17.71        1.53      7.89 o 
   8   6  10       11.84       12.83      6.13 o 
   1   7  10       17.62       10.19     12.17 o 
   2   7  10      104.56      127.20     27.66 o 
   3   7  10       31.68       31.30     13.55 o 
   4   7  10       33.68       47.30     13.28 o 
   5   7  10       27.68       34.90     13.05 o 
  -6  -7  11       38.61       44.06      8.36 o 
  -5  -7  11       13.73        8.86      6.62 o 
  -4  -7  11        0.95       -6.84      7.17 o 
  -3  -7  11       72.87       64.73     17.20 o 
  -2  -7  11       17.46       26.01      7.07 o 
  -1  -7  11       77.03       83.46     10.51 o 
   0  -7  11        5.11       13.09     12.26 o 
   1  -7  11      123.71      128.95     15.10 o 
   2  -7  11       23.62       28.42      7.25 o 
   3  -7  11       17.54       17.99      7.85 o 
 -10  -6  11       40.33       33.73     10.61 o 
  -9  -6  11        5.89       13.42      8.80 o 
  -8  -6  11       28.07       31.59     11.66 o 
  -7  -6  11       36.74       36.33      9.39 o 
  -6  -6  11       26.29       32.19      7.18 o 
  -5  -6  11        7.30        5.38      6.72 o 
  -4  -6  11        8.98       21.96      9.33 o 
  -3  -6  11        3.43        1.85      5.30 o 
  -2  -6  11       30.59       34.94      8.33 o 
  -1  -6  11       71.57      116.74     14.89 o 
   0  -6  11        7.30       12.97      7.06 o 
   1  -6  11       66.75       89.30     10.78 o 
   2  -6  11       25.85       24.06      7.53 o 
   3  -6  11       11.35       10.60     10.37 o 
   4  -6  11       23.01        3.46     10.70 o 
   5  -6  11       12.35       13.09     18.86 o 
   6  -6  11        9.14        8.24      4.73 o 
   7  -6  11       25.74       29.17      7.56 o 
 -12  -5  11       22.43       17.21     13.49 o 
 -11  -5  11        1.55       13.05     10.52 o 
 -10  -5  11       31.00       39.15      9.53 o 
  -9  -5  11       21.05       28.22     12.72 o 
  -8  -5  11       34.47       39.02      8.85 o 
  -7  -5  11       35.82       44.67     10.53 o 
  -6  -5  11       43.86       42.28      8.56 o 
  -5  -5  11      217.18      237.87     16.04 o 
  -4  -5  11       32.89       42.34      8.21 o 
  -3  -5  11       10.65       13.54      6.65 o 
  -2  -5  11       20.90       48.59     10.56 o 
  -1  -5  11      151.40      157.76     10.31 o 
   0  -5  11       13.13       13.07      3.97 o 
   2  -5  11       80.67       75.91      3.50 o 
   3  -5  11      326.86      301.78     10.57 o 
   4  -5  11       86.52       82.48      9.09 o 
   5  -5  11       98.96      105.63     21.69 o 
   6  -5  11      157.56      159.97      8.33 o 
   7  -5  11        3.64        5.42      5.09 o 
   8  -5  11       44.85       30.12     10.20 o 
   9  -5  11        3.30        1.72      8.74 o 
 -13  -4  11        0.19       -4.94      8.22 o 
 -12  -4  11       18.83       20.87     13.55 o 
 -11  -4  11       18.13       28.80     11.53 o 
 -10  -4  11       61.44      113.22     10.29 o 
  -9  -4  11       18.65        8.99      6.91 o 
  -8  -4  11      111.98      114.71      9.97 o 
  -7  -4  11       33.53       40.71      7.92 o 
  -6  -4  11      377.13      404.14     14.26 o 
  -5  -4  11      113.66      127.82     11.37 o 
  -4  -4  11      149.79      157.95      8.93 o 
  -3  -4  11      281.74      299.61     11.74 o 
  -2  -4  11       38.81       38.33      7.01 o 
  -1  -4  11       34.72       40.34      5.24 o 
   0  -4  11        9.84       14.83      2.13 o 
   1  -4  11       19.07       28.43      4.11 o 
   2  -4  11       80.82       78.35      4.18 o 
   3  -4  11        3.86        7.76      5.15 o 
   4  -4  11        0.96       -1.48      5.40 o 
   5  -4  11       19.81       24.52      5.39 o 
   6  -4  11      180.87      175.75     14.49 o 
   7  -4  11       49.30       29.33      6.67 o 
   8  -4  11       63.94       58.27     10.07 o 
   9  -4  11        5.93       12.54      8.36 o 
  10  -4  11       11.46        9.30      9.99 o 
  11  -4  11       16.95       18.52     14.47 o 
 -14  -3  11        2.14       12.27      6.55 o 
 -13  -3  11        0.92        1.66      4.79 o 
 -12  -3  11       21.77       32.07      4.50 o 
 -11  -3  11        1.02        5.18     12.33 o 
 -10  -3  11       63.85       65.13     14.57 o 
  -9  -3  11       25.70       36.24     11.76 o 
  -8  -3  11      162.81      179.24     11.39 o 
  -7  -3  11      110.48      130.65     10.14 o 
  -6  -3  11      111.37      123.82      9.97 o 
  -5  -3  11      156.74      162.27     13.72 o 
  -4  -3  11      184.72      174.71      7.31 o 
  -3  -3  11      159.78      184.51      7.14 o 
  -2  -3  11       15.66       17.54      4.82 o 
  -1  -3  11      460.19      460.56      8.93 o 
   0  -3  11       50.24       36.57      2.51 o 
   1  -3  11      504.03      475.38     17.04 o 
   2  -3  11      120.21      116.64     10.51 o 
   3  -3  11      149.06      137.80      6.40 o 
   4  -3  11      298.46      284.03     13.16 o 
   5  -3  11       45.27       39.01      6.59 o 
   6  -3  11      222.14      195.00     11.87 o 
   7  -3  11       96.61      103.13     10.78 o 
   8  -3  11      202.75      210.96     12.39 o 
   9  -3  11        4.16       -5.96      5.96 o 
  10  -3  11       49.25       51.71      9.06 o 
  11  -3  11        0.67        3.26      6.90 o 
  12  -3  11       38.31       24.81     11.37 o 
 -15  -2  11       13.40        6.12      6.36 o 
 -14  -2  11       34.63       57.79     17.79 o 
 -13  -2  11        3.26        9.35      5.09 o 
 -12  -2  11       65.44       84.59     11.25 o 
 -11  -2  11        7.00       11.15      3.69 o 
 -10  -2  11      136.51      169.59     11.23 o 
  -9  -2  11       15.76       25.95      8.16 o 
  -8  -2  11       90.57      101.00      7.22 o 
  -7  -2  11      209.14      211.31     10.55 o 
  -6  -2  11      109.80       90.22      9.08 o 
  -5  -2  11      563.27      589.33     16.15 o 
  -4  -2  11       79.44       92.17     10.48 o 
  -3  -2  11     1123.30     1140.88     20.98 o 
  -2  -2  11      103.40      114.21      4.11 o 
  -1  -2  11      267.41      249.58      5.07 o 
   0  -2  11       11.88       24.31      3.82 o 
   1  -2  11      347.68      356.87      6.63 o 
   2  -2  11       43.33       38.55     10.45 o 
   3  -2  11      491.08      518.66     17.38 o 
   4  -2  11      204.10      202.36     10.99 o 
   5  -2  11       94.23      127.47     14.98 o 
   6  -2  11       49.98       57.74     11.48 o 
   7  -2  11       11.73        2.19      5.48 o 
   8  -2  11        2.48        8.42      6.14 o 
   9  -2  11       96.93      102.14     12.42 o 
  10  -2  11       27.18       15.29     10.93 o 
  11  -2  11        7.24       -1.53      8.12 o 
  12  -2  11        7.37        8.24      8.35 o 
 -16  -1  11        1.53       -5.52      7.44 o 
 -15  -1  11        0.73        3.05      7.37 o 
 -14  -1  11        2.79        4.65      5.01 o 
 -13  -1  11       11.58       11.54      4.46 o 
 -12  -1  11        6.21        2.19      4.37 o 
 -11  -1  11       27.79       28.25      5.62 o 
 -10  -1  11       53.24       66.59      4.53 o 
  -9  -1  11      162.80      161.98      7.35 o 
  -8  -1  11      365.50      367.92     19.85 o 
  -7  -1  11        1.72        1.11      9.43 o 
  -6  -1  11      134.27      119.07     20.70 o 
  -5  -1  11      671.06      687.08     13.23 o 
  -4  -1  11       48.10       44.24      4.22 o 
  -3  -1  11     1100.82     1135.02     13.35 o 
  -2  -1  11       51.44       52.11      4.51 o 
  -1  -1  11      523.91      520.58      9.81 o 
   0  -1  11       21.21       21.73      2.77 o 
   1  -1  11      593.75      648.91     10.72 o 
   2  -1  11      164.00      145.95      5.42 o 
   3  -1  11      639.95      667.50     12.21 o 
   4  -1  11      134.64      102.34     12.09 o 
   5  -1  11      338.92      370.47     18.07 o 
   6  -1  11      761.58      710.16     20.32 o 
   7  -1  11        4.50        4.98      5.68 o 
   8  -1  11       88.17       72.49     10.75 o 
   9  -1  11        2.85       11.13      6.90 o 
  10  -1  11      157.02      156.63     16.18 o 
  11  -1  11       22.07       16.55      9.04 o 
  12  -1  11       34.03       38.68      9.81 o 
  13  -1  11       29.26       34.75     19.82 o 
 -16   0  11        5.44      -12.42     25.13 o 
 -15   0  11        3.59       13.51      8.63 o 
 -14   0  11       60.24       62.55      9.38 o 
 -13   0  11        0.03       -0.39      4.74 o 
 -12   0  11       13.73       23.18      7.65 o 
 -11   0  11        0.72       -0.08      5.22 o 
 -10   0  11      116.53      118.21      5.44 o 
  -9   0  11      130.63      139.18     15.81 o 
  -8   0  11       85.87       85.02     10.65 o 
  -7   0  11      498.78      502.98      9.93 o 
  -6   0  11       22.24       13.95      3.21 o 
  -5   0  11      557.66      545.21     11.62 o 
  -4   0  11       17.59       19.62      2.68 o 
  -3   0  11      579.05      565.73      7.54 o 
  -2   0  11        2.93        0.96      2.85 o 
  -1   0  11     1453.97     1393.85     23.94 o 
   0   0  11       75.30       81.13      5.28 o 
   1   0  11     1072.91     1099.35     18.28 o 
   2   0  11      159.11      169.53      5.66 o 
   3   0  11      129.85      130.54      6.47 o 
   4   0  11        2.41        5.49      4.44 o 
   5   0  11      201.97      206.28     17.43 o 
   6   0  11      251.28      224.87     12.27 o 
   7   0  11        8.11       10.04      5.97 o 
   8   0  11       89.57      112.82      9.27 o 
   9   0  11        3.22       11.59      6.99 o 
  10   0  11        2.89       21.45      9.71 o 
  11   0  11        5.72       -0.04      6.58 o 
  12   0  11        0.23       -5.93      8.16 o 
  13   0  11       19.97       11.30     11.99 o 
 -16   1  11        1.71       -4.44      8.43 o 
 -15   1  11        0.50       -3.41      5.69 o 
 -14   1  11        2.38       -5.37      5.37 o 
 -13   1  11       12.28       10.98      7.40 o 
 -12   1  11        6.95        7.77      3.43 o 
 -11   1  11       28.39       29.90      6.99 o 
 -10   1  11       50.62       53.54      3.63 o 
  -9   1  11      168.77      158.96      5.09 o 
  -8   1  11      400.46      403.19     12.61 o 
  -7   1  11        2.84        7.66      6.43 o 
  -6   1  11      135.68      118.97      4.45 o 
  -5   1  11      665.64      670.97      8.85 o 
  -4   1  11       44.39       33.80      2.49 o 
  -3   1  11     1084.19     1092.96     16.42 o 
  -2   1  11       50.64       48.64      3.94 o 
  -1   1  11      476.24      480.20      9.52 o 
   0   1  11       20.12       25.44      3.88 o 
   1   1  11      564.27      612.55     11.51 o 
   2   1  11      147.59      130.44      8.54 o 
   3   1  11      646.15      674.90     14.60 o 
   4   1  11      141.84      114.43      6.67 o 
   5   1  11      329.58      373.99      9.70 o 
   6   1  11      810.00      744.60     14.85 o 
   7   1  11        2.57        8.29      5.42 o 
   8   1  11       77.39       71.49      7.95 o 
   9   1  11        2.65       11.54      5.75 o 
  10   1  11      154.82      161.88     11.17 o 
  11   1  11       20.19       12.82      7.79 o 
  12   1  11       34.88       33.12     17.13 o 
  13   1  11       28.05       12.42     15.09 o 
 -15   2  11       13.33       12.74      9.31 o 
 -14   2  11       36.07       54.47      7.26 o 
 -13   2  11        3.52       -5.84      8.78 o 
 -12   2  11       69.15       80.24      4.02 o 
 -11   2  11        7.48        6.76      2.54 o 
 -10   2  11      136.02      132.69      6.48 o 
  -9   2  11       16.19       18.82      2.90 o 
  -8   2  11      100.50       97.22      3.73 o 
  -7   2  11      182.94      161.50     15.84 o 
  -6   2  11      130.15      125.37      4.52 o 
  -5   2  11      560.68      558.20     10.84 o 
  -4   2  11       84.49       83.09      7.49 o 
  -3   2  11     1102.67     1078.43     15.49 o 
  -2   2  11      108.16      124.26      5.86 o 
  -1   2  11      238.08      223.64      6.13 o 
   0   2  11       10.87       21.07      3.64 o 
   1   2  11      319.67      335.82      8.71 o 
   2   2  11       43.03       46.49      4.23 o 
   3   2  11      479.56      488.80     10.03 o 
   4   2  11      211.22      197.52     10.21 o 
   5   2  11       87.48      102.56      6.30 o 
   6   2  11       56.32       51.85      5.70 o 
   7   2  11       10.33        6.68      5.40 o 
   8   2  11        2.89        8.02      5.22 o 
   9   2  11       98.92      101.61     11.23 o 
  10   2  11       29.57       44.28      7.17 o 
  11   2  11        6.80       -2.20      9.10 o 
  12   2  11        6.75        5.58      9.10 o 
 -14   3  11        2.63       -2.18      7.36 o 
 -13   3  11        1.22       -1.21      4.02 o 
 -12   3  11       23.07       21.05      7.28 o 
 -11   3  11        0.75        2.84      2.93 o 
 -10   3  11       62.78       55.65      7.98 o 
  -9   3  11       25.23       25.22      3.60 o 
  -8   3  11      166.48      153.75      3.84 o 
  -7   3  11      108.30      102.79      5.42 o 
  -6   3  11      101.45      101.23      3.11 o 
  -5   3  11      140.79      131.82      4.50 o 
  -4   3  11      180.03      166.73      3.37 o 
  -3   3  11      158.92      149.60      4.71 o 
  -2   3  11       18.06       22.08      2.35 o 
  -1   3  11      462.66      479.93     12.66 o 
   0   3  11       49.50       49.16      7.33 o 
   1   3  11      526.02      494.04     12.73 o 
   2   3  11      128.51      122.52      8.58 o 
   3   3  11      159.93      163.44      6.10 o 
   4   3  11      311.38      309.35      9.67 o 
   5   3  11       38.74       48.53     17.07 o 
   6   3  11      196.38      180.27      8.71 o 
   7   3  11      100.87       93.31      7.00 o 
   8   3  11      199.90      207.00     10.25 o 
   9   3  11        4.19        5.32      5.10 o 
  10   3  11       53.16       64.76      8.98 o 
  11   3  11        0.42       -3.42      6.55 o 
  12   3  11       41.54       30.45      9.06 o 
  -2   4  11       42.63       41.17      9.45 o 
   0   4  11        9.51        8.26      2.35 o 
   1   4  11       12.46        7.81      8.92 o 
   2   4  11       73.39       68.91      4.45 o 
   3   4  11        3.16        4.47      3.95 o 
   4   4  11        2.30        3.18      3.89 o 
   5   4  11       15.69       20.09      4.78 o 
   6   4  11      178.97      178.33      9.09 o 
   7   4  11       50.21       53.79     10.18 o 
   8   4  11       68.29       60.50     10.76 o 
   9   4  11        6.67        0.29      6.04 o 
  10   4  11       11.13       16.99      7.32 o 
  11   4  11       16.37       19.38      8.39 o 
  -2   5  11       18.42       21.12     10.47 o 
  -1   5  11      160.17      149.88     23.84 o 
   0   5  11       15.36       25.73      9.41 o 
   1   5  11      152.20      137.16      7.63 o 
   2   5  11       71.80       71.19      3.66 o 
   3   5  11      323.50      311.35     17.59 o 
   4   5  11       90.68       90.43      8.28 o 
   5   5  11      101.06      102.00     19.57 o 
   6   5  11      162.10      172.42      8.71 o 
   7   5  11        5.27        2.82      5.06 o 
   8   5  11       48.80       54.83      6.52 o 
   9   5  11        3.30        6.59      6.05 o 
  -1   6  11       74.61       82.25     14.15 o 
   0   6  11        5.84       -8.21      9.82 o 
   1   6  11       74.89       90.96     13.83 o 
   2   6  11       26.44       36.10     11.11 o 
   3   6  11       10.18       19.73     10.97 o 
   4   6  11       24.15       15.52      5.12 o 
   5   6  11       14.43       12.37      4.40 o 
   6   6  11        7.89        9.61     10.03 o 
   7   6  11       25.31       18.09      6.24 o 
   1   7  11      128.23      116.37     17.06 o 
   2   7  11       22.53       18.95     22.50 o 
   3   7  11       15.18        2.63     11.85 o 
  -4  -7  12        0.15        1.41      6.11 o 
  -3  -7  12        1.54       -3.43      8.25 o 
  -2  -7  12        7.86       -0.57      7.31 o 
  -1  -7  12        1.75        5.21     11.80 o 
   0  -7  12       13.20       25.25     10.98 o 
   1  -7  12        4.85        4.87      6.62 o 
  -9  -6  12       35.05       27.20      9.94 o 
  -8  -6  12        6.40        1.34      7.71 o 
  -7  -6  12       56.13       77.05      9.15 o 
  -6  -6  12       16.12       20.82      8.06 o 
  -5  -6  12       20.67       28.89      7.19 o 
  -4  -6  12      102.66      136.04     17.12 o 
  -3  -6  12        4.82        3.95     10.58 o 
  -2  -6  12       81.49      109.53     15.03 o 
  -1  -6  12        9.80        3.83      8.90 o 
   0  -6  12      175.80      171.32     18.58 o 
   1  -6  12       47.64       50.75      9.57 o 
   2  -6  12      155.09      145.69     17.15 o 
   3  -6  12       44.73       50.25     13.28 o 
   4  -6  12       57.54       98.80     15.44 o 
   5  -6  12       54.75       41.68     23.37 o 
   6  -6  12        6.92       16.83     12.82 o 
 -11  -5  12       43.80       49.19     13.30 o 
 -10  -5  12        7.01        7.94     10.10 o 
  -9  -5  12        8.10       15.02      9.68 o 
  -8  -5  12        5.53       -7.65      7.65 o 
  -7  -5  12       39.75       47.33      8.96 o 
  -6  -5  12       15.59       12.08      7.03 o 
  -5  -5  12       54.03       54.36     12.78 o 
  -4  -5  12        7.21        7.82      5.65 o 
  -3  -5  12        3.54       11.82      5.64 o 
  -2  -5  12       31.85       27.55      9.37 o 
  -1  -5  12       13.23       11.71     10.24 o 
   0  -5  12      106.93       88.80      8.56 o 
   1  -5  12       21.01       10.00      7.57 o 
   2  -5  12       38.94       41.32      4.90 o 
   3  -5  12        3.19        3.38      2.98 o 
   4  -5  12        5.02        1.29      5.20 o 
   5  -5  12       20.42       10.36      4.95 o 
   6  -5  12       34.39       30.36      5.76 o 
   7  -5  12       10.11       14.15      5.65 o 
   8  -5  12        1.51        2.17      7.64 o 
 -13  -4  12       21.67       18.60     11.41 o 
 -12  -4  12        2.07        5.32      9.96 o 
 -11  -4  12       63.91       86.02     10.40 o 
 -10  -4  12       15.75       10.65      8.80 o 
  -9  -4  12       99.03      115.86     10.38 o 
  -8  -4  12       16.04       16.84      9.52 o 
  -7  -4  12      322.09      327.66     14.01 o 
  -6  -4  12      368.83      359.58     17.28 o 
  -5  -4  12      134.14      127.97      8.00 o 
  -4  -4  12      111.13      127.02     11.76 o 
  -3  -4  12       89.64       83.16     13.51 o 
  -2  -4  12      201.46      275.43     26.19 o 
  -1  -4  12       20.29       25.03      9.68 o 
   0  -4  12      103.56      112.16     10.26 o 
   1  -4  12        7.53        7.49      1.85 o 
   2  -4  12      181.56      195.06     15.95 o 
   3  -4  12       92.90       93.35      7.79 o 
   4  -4  12      135.77      170.89     14.11 o 
   5  -4  12      160.89      135.66      7.77 o 
   6  -4  12       39.10       39.00     10.81 o 
   7  -4  12      112.37      101.88      8.44 o 
   8  -4  12       18.78       21.33      6.86 o 
   9  -4  12      137.95      151.17     14.78 o 
  10  -4  12        1.01       -4.38      7.13 o 
 -14  -3  12        1.92        2.14      9.36 o 
 -13  -3  12       23.49       15.90      8.16 o 
 -12  -3  12        1.10       -4.15      6.62 o 
 -11  -3  12       11.33       11.10      8.88 o 
 -10  -3  12        8.35       18.26      7.90 o 
  -9  -3  12       85.48       88.03      8.43 o 
  -8  -3  12       13.11        9.09      6.13 o 
  -7  -3  12       11.58        5.73      7.45 o 
  -6  -3  12        6.39       13.18      5.38 o 
  -5  -3  12      220.35      229.35      9.54 o 
  -4  -3  12      184.13      197.02      7.74 o 
  -3  -3  12       31.31       26.14      6.21 o 
  -2  -3  12        5.19        9.63      5.41 o 
  -1  -3  12       17.25       13.16      1.58 o 
   0  -3  12       86.99       90.65      5.56 o 
   1  -3  12        2.11        2.02      2.91 o 
   2  -3  12        1.57        4.68      3.31 o 
   3  -3  12       86.34       84.74      7.03 o 
   4  -3  12       14.29       20.76      7.81 o 
   5  -3  12      105.26       99.11      7.22 o 
   6  -3  12       37.33       30.16      6.09 o 
   7  -3  12       10.25       10.97      6.18 o 
   8  -3  12       13.74        8.85      7.41 o 
   9  -3  12       32.83       45.82      8.16 o 
  10  -3  12       19.40       24.74     10.24 o 
  11  -3  12        1.62        8.64     16.23 o 
 -15  -2  12       15.41       12.25      6.56 o 
 -14  -2  12       11.32       13.07      4.94 o 
 -13  -2  12       51.72       53.06      7.96 o 
 -12  -2  12        3.74        7.13      4.96 o 
 -11  -2  12      168.40      189.79     15.74 o 
 -10  -2  12       14.14       19.59      7.46 o 
  -9  -2  12       79.56       82.07      7.12 o 
  -8  -2  12       72.02       77.03      7.15 o 
  -7  -2  12      103.87       94.85      9.11 o 
  -6  -2  12      151.92      173.45     18.00 o 
  -5  -2  12        3.37        7.26      4.99 o 
  -4  -2  12      252.10      236.64      8.32 o 
  -3  -2  12      219.57      221.74     11.63 o 
  -2  -2  12     1370.73     1337.07     17.06 o 
  -1  -2  12       80.96       82.21     11.43 o 
   0  -2  12     1327.60     1306.57     15.91 o 
   1  -2  12       34.35       43.10      3.26 o 
   2  -2  12      662.80      658.47     13.43 o 
   3  -2  12      371.86      394.23     12.89 o 
   4  -2  12      163.00      150.37     10.82 o 
   5  -2  12       54.57       52.77      6.66 o 
   6  -2  12      194.88      212.33     11.33 o 
   7  -2  12      130.40      134.75      9.27 o 
   8  -2  12       16.80       27.20     12.17 o 
   9  -2  12      150.60      177.72     14.48 o 
  10  -2  12        7.07       -7.01      7.01 o 
  11  -2  12       29.68       29.15     13.51 o 
  12  -2  12        5.83       10.80      8.16 o 
 -15  -1  12        9.97        6.39      9.52 o 
 -14  -1  12        0.63       -5.93      5.93 o 
 -13  -1  12        1.30        2.58      4.17 o 
 -12  -1  12        6.34        7.63      3.99 o 
 -11  -1  12       23.96       18.80     14.11 o 
 -10  -1  12       27.44       21.71      5.19 o 
  -9  -1  12       46.34       43.96      5.32 o 
  -8  -1  12       16.43       17.48      4.53 o 
  -7  -1  12      120.91      117.27     18.63 o 
  -6  -1  12      120.93      140.58      8.15 o 
  -5  -1  12       86.63       75.10      5.42 o 
  -4  -1  12      114.07      113.01      5.51 o 
  -3  -1  12        1.36        2.55      3.21 o 
  -2  -1  12      131.25      134.41      4.89 o 
  -1  -1  12      131.51      134.74      7.34 o 
   0  -1  12       73.93       69.77      7.56 o 
   1  -1  12       77.70       91.90      6.01 o 
   2  -1  12      117.98      124.36      5.00 o 
   3  -1  12       54.55       57.49      5.22 o 
   4  -1  12      145.60      119.57      5.80 o 
   5  -1  12      101.15       98.58     37.14 o 
   6  -1  12       82.51      100.25     20.98 o 
   7  -1  12       43.30       38.04     17.63 o 
   8  -1  12       15.87       16.03      6.74 o 
   9  -1  12        3.84        3.09      6.71 o 
  10  -1  12        8.49       20.73      9.08 o 
  11  -1  12       16.17      -10.98     10.98 o 
  12  -1  12        1.25       11.71     13.00 o 
 -15   0  12       21.53       29.95      8.29 o 
 -14   0  12        3.17       12.15      7.73 o 
 -13   0  12        9.20        7.33      4.81 o 
 -12   0  12        8.12        5.24      3.60 o 
 -11   0  12       76.70       88.86      7.80 o 
 -10   0  12        3.79        4.42      3.58 o 
  -9   0  12      118.61      120.08      6.20 o 
  -8   0  12       93.29      108.17      5.18 o 
  -7   0  12      310.40      326.03      7.80 o 
  -6   0  12      515.09      489.86     13.99 o 
  -5   0  12        1.21        5.61      4.10 o 
  -4   0  12     1097.15     1084.00     26.04 o 
  -3   0  12       60.38       63.42      3.24 o 
  -2   0  12      479.06      427.74     10.33 o 
  -1   0  12        2.20        2.88      4.47 o 
   0   0  12     1816.84     1724.26     31.07 o 
   1   0  12      202.83      224.21      6.17 o 
   2   0  12      404.41      352.43      7.93 o 
   3   0  12       73.38       82.97      6.47 o 
   4   0  12      469.30      434.44     12.21 o 
   5   0  12      432.73      459.88     12.17 o 
   6   0  12        2.16        1.40      5.34 o 
   7   0  12      202.84      240.09      9.25 o 
   8   0  12        9.99        1.32      8.12 o 
   9   0  12      109.81      129.71     10.87 o 
  10   0  12       14.10        1.44      8.48 o 
  11   0  12       62.93      104.29     17.08 o 
  12   0  12       15.52       26.24     11.76 o 
 -15   1  12        9.57        0.69      4.13 o 
 -14   1  12        0.76        2.78      3.49 o 
 -13   1  12        1.78        2.49      4.20 o 
 -12   1  12        6.33        7.51      3.53 o 
 -11   1  12       25.88       33.85     10.28 o 
 -10   1  12       29.48       29.53      5.75 o 
  -9   1  12       45.08       54.03      4.01 o 
  -8   1  12       19.46       15.59      2.97 o 
  -7   1  12      130.25      118.00      5.13 o 
  -6   1  12      113.13      119.17      3.63 o 
  -5   1  12       90.25       91.12      3.31 o 
  -4   1  12      124.06      115.39      7.24 o 
  -3   1  12        1.48        4.69      3.24 o 
  -2   1  12      125.19      115.01      5.49 o 
  -1   1  12      129.57      128.25      6.53 o 
   0   1  12       75.22       74.91      6.27 o 
   1   1  12       78.34      103.47     13.90 o 
   2   1  12      117.90      119.44      7.37 o 
   3   1  12       55.96       43.56      8.55 o 
   4   1  12      143.45       98.14      8.14 o 
   5   1  12       99.39      108.66      7.82 o 
   6   1  12       84.85       99.32      6.74 o 
   7   1  12       43.61       44.59      6.95 o 
   8   1  12       15.31        7.01      6.25 o 
   9   1  12        3.98        4.22      6.34 o 
  10   1  12        8.80       22.18      7.78 o 
  11   1  12       15.63       28.49      8.67 o 
  12   1  12        1.19        0.30     10.78 o 
 -15   2  12       17.75        8.97      8.77 o 
 -14   2  12       11.13       15.07      9.06 o 
 -13   2  12       50.40       35.56      3.72 o 
 -12   2  12        3.84        4.00      4.10 o 
 -11   2  12      161.75      152.63     16.34 o 
 -10   2  12       14.98       11.52      2.27 o 
  -9   2  12       90.74       79.62      4.13 o 
  -8   2  12       64.66       64.32      5.30 o 
  -7   2  12      129.12      106.27      9.94 o 
  -6   2  12      163.33      152.44      4.92 o 
  -5   2  12        4.20        1.26      2.51 o 
  -4   2  12      242.48      227.05      7.14 o 
  -3   2  12      215.57      227.22      7.37 o 
  -2   2  12     1327.75     1330.49     30.34 o 
  -1   2  12       79.98       83.89      6.98 o 
   0   2  12     1270.98     1282.21     21.80 o 
   1   2  12       32.02       38.93      4.81 o 
   2   2  12      650.22      648.22     11.85 o 
   3   2  12      359.56      364.24     11.24 o 
   4   2  12      176.86      198.45      9.69 o 
   5   2  12       72.63       72.55      5.79 o 
   6   2  12      199.69      219.39     11.38 o 
   7   2  12      128.14      131.86      7.88 o 
   8   2  12       15.00       26.90      6.13 o 
   9   2  12      150.38      187.02     12.57 o 
  10   2  12        7.26       -1.06      5.93 o 
  11   2  12       30.99       39.05      9.25 o 
  12   2  12        6.18       -1.82      6.78 o 
 -14   3  12        1.83        0.52      4.61 o 
 -13   3  12       23.56       17.52      9.31 o 
 -12   3  12        1.24        4.66      4.10 o 
 -11   3  12       13.44       15.17      7.19 o 
 -10   3  12        8.56       14.15      3.73 o 
  -9   3  12       88.02       79.02      3.50 o 
  -8   3  12       15.76       10.81      3.02 o 
  -7   3  12       13.31       10.76      2.53 o 
  -6   3  12        4.77        5.43      1.96 o 
  -5   3  12      219.25      209.21      3.65 o 
  -4   3  12      181.64      178.14      6.06 o 
  -3   3  12       34.23       23.97      3.14 o 
  -2   3  12        5.42        4.42      1.47 o 
  -1   3  12       17.66       15.14      5.86 o 
   0   3  12       87.14       87.74      6.56 o 
   1   3  12        1.51       -1.84      6.04 o 
   2   3  12        1.91        4.14      4.82 o 
   3   3  12       83.53       75.21     10.02 o 
   4   3  12       13.18       44.09      7.34 o 
   5   3  12      103.63      106.28      9.32 o 
   6   3  12       39.79       26.23      5.50 o 
   7   3  12       10.48       17.85      6.89 o 
   8   3  12       14.51       19.67      6.84 o 
   9   3  12       31.16       40.70      7.74 o 
  10   3  12       19.11       11.58      7.32 o 
  11   3  12        2.48       -4.43      6.75 o 
  -2   4  12      210.81      248.73     24.62 o 
  -1   4  12       19.99       25.28      4.05 o 
   0   4  12      104.76      107.14     16.92 o 
   1   4  12        7.28       11.24      4.47 o 
   2   4  12      166.56      188.79      9.06 o 
   3   4  12      105.22      104.13     20.08 o 
   4   4  12      127.35      137.95     10.10 o 
   5   4  12      157.44      164.48     10.67 o 
   6   4  12       39.87       46.66      5.92 o 
   7   4  12      111.83      117.49      8.44 o 
   8   4  12       18.97       21.03      7.44 o 
   9   4  12      140.93      171.07     13.49 o 
  10   4  12        1.31       11.25      6.14 o 
  -2   5  12       34.48       33.79     10.60 o 
  -1   5  12       10.96       10.51     16.51 o 
   0   5  12      106.05      114.66     13.19 o 
   2   5  12       41.47       37.77      8.41 o 
   3   5  12        3.86       -0.77      5.79 o 
   4   5  12        6.31        1.64     10.79 o 
   5   5  12       21.85       21.06      7.21 o 
   6   5  12       34.71       39.61     12.96 o 
   7   5  12        9.16       10.79      8.42 o 
   8   5  12        1.24       -3.55      7.03 o 
  -1   6  12       10.12        6.36     10.47 o 
   0   6  12      181.04      187.51     17.57 o 
   1   6  12       46.53       35.92     13.14 o 
   2   6  12      148.01      207.61     29.09 o 
   3   6  12       44.79       39.60     13.37 o 
   4   6  12       60.46       86.03     15.26 o 
   5   6  12       55.83       41.82     13.92 o 
   6   6  12        8.32       23.37     12.96 o 
   1   7  12        4.66        8.81     11.66 o 
  -8  -6  13        4.16        1.83      6.66 o 
  -7  -6  13        8.84       16.39      8.45 o 
  -6  -6  13       10.71       12.80      7.04 o 
  -5  -6  13       16.18       19.16      8.12 o 
  -4  -6  13        4.83       -0.11      6.08 o 
  -3  -6  13       50.68       29.85     15.56 o 
  -2  -6  13        3.12       12.23      8.10 o 
  -1  -6  13       17.27       25.13      8.64 o 
   0  -6  13       11.06       14.46     10.91 o 
   1  -6  13       71.19       72.91      9.82 o 
   2  -6  13       11.16       23.79     21.12 o 
   3  -6  13        5.20       14.98     11.99 o 
   4  -6  13       15.57       20.79     12.86 o 
   5  -6  13       19.18       18.99     13.09 o 
 -10  -5  13       34.84       32.72     14.34 o 
  -9  -5  13       15.26       10.16     12.15 o 
  -8  -5  13       97.89      137.72     14.73 o 
  -7  -5  13       41.49       34.23      7.47 o 
  -6  -5  13       81.62       94.52      9.70 o 
  -5  -5  13      228.29      229.62     11.94 o 
  -4  -5  13       11.94        1.63      6.65 o 
  -3  -5  13      107.80      137.02     10.72 o 
  -2  -5  13       31.10       29.21      8.38 o 
  -1  -5  13      118.33      139.74     11.06 o 
   0  -5  13       41.92       33.17     11.22 o 
   1  -5  13      130.55      106.17     19.73 o 
   2  -5  13       60.46       57.77     13.74 o 
   3  -5  13       88.34       87.08      7.22 o 
   4  -5  13       59.87       63.82     19.09 o 
   5  -5  13       30.06       27.51      6.02 o 
   6  -5  13       16.16       19.02      5.96 o 
   7  -5  13       24.79       23.12      6.32 o 
 -12  -4  13        6.36       24.21     11.87 o 
 -11  -4  13       12.21       18.18     10.82 o 
 -10  -4  13        2.13        2.71      6.91 o 
  -9  -4  13       21.55       34.78     14.86 o 
  -8  -4  13       42.13       56.06     10.42 o 
  -7  -4  13       46.50       24.26      9.83 o 
  -6  -4  13       20.98       13.22      5.90 o 
  -5  -4  13       25.52       35.26      6.27 o 
  -4  -4  13       42.01       32.09     17.68 o 
  -3  -4  13       66.35       98.08     11.89 o 
  -2  -4  13       31.45       29.19      7.41 o 
  -1  -4  13       52.30       72.74      8.00 o 
   0  -4  13       15.99       15.27      4.81 o 
   1  -4  13       54.44       56.75      2.62 o 
   2  -4  13       29.35       19.05      3.87 o 
   3  -4  13       81.09       85.41      8.81 o 
   4  -4  13       62.45       66.65      8.41 o 
   5  -4  13       24.35       21.36      5.31 o 
   6  -4  13       16.79       18.80      5.86 o 
   7  -4  13       17.30       15.40      7.12 o 
   8  -4  13       40.45       26.81     10.33 o 
   9  -4  13        0.06       -0.71      8.58 o 
 -13  -3  13        0.06        1.02      9.04 o 
 -12  -3  13       82.98       90.92     20.24 o 
 -11  -3  13       28.45       34.70     11.73 o 
 -10  -3  13       75.08       94.60     20.03 o 
  -9  -3  13        9.83       12.95      7.77 o 
  -8  -3  13       47.17       60.61     12.26 o 
  -7  -3  13      127.81      170.10     19.57 o 
  -6  -3  13      221.33      231.60      8.84 o 
  -5  -3  13       22.39       18.14      7.24 o 
  -4  -3  13      257.84      261.10     10.23 o 
  -3  -3  13      465.45      467.16     13.09 o 
  -2  -3  13       36.02       31.77      5.54 o 
  -1  -3  13      311.40      313.39      9.98 o 
   0  -3  13       10.87       10.57      3.64 o 
   1  -3  13      271.17      239.09      7.23 o 
   2  -3  13       39.61       38.17      4.11 o 
   3  -3  13      111.28      105.56      6.67 o 
   4  -3  13      158.46      139.25      7.61 o 
   5  -3  13       66.65       73.10      6.99 o 
   6  -3  13       58.88       51.02      9.68 o 
   7  -3  13       17.62       29.28      6.90 o 
   8  -3  13      114.85      118.55     11.04 o 
   9  -3  13        0.10       -1.24      8.78 o 
  10  -3  13        4.20       -3.57      6.96 o 
 -14  -2  13        1.16        3.05      6.21 o 
 -13  -2  13        4.86        3.04      6.52 o 
 -12  -2  13        2.57       -2.90      7.77 o 
 -11  -2  13        5.09        4.70      6.68 o 
 -10  -2  13        2.57        1.33      5.56 o 
  -9  -2  13       67.90       85.66     17.80 o 
  -8  -2  13       23.81       18.84      7.26 o 
  -7  -2  13       93.09       92.10      6.97 o 
  -6  -2  13      163.70      179.78      7.75 o 
  -5  -2  13       42.87       32.68      6.29 o 
  -4  -2  13       25.09       24.83      5.22 o 
  -3  -2  13       14.93       18.44      5.09 o 
  -2  -2  13       72.33       72.57      2.97 o 
  -1  -2  13      221.17      200.20      6.43 o 
   0  -2  13       10.74       13.68      3.62 o 
   1  -2  13      141.39      141.53      6.73 o 
   2  -2  13       17.47       25.61      8.53 o 
   3  -2  13       82.18       71.52      5.07 o 
   4  -2  13       14.54       11.64      5.22 o 
   5  -2  13       57.25       50.82      8.70 o 
   6  -2  13      104.50      130.95      9.64 o 
   7  -2  13        6.86        2.60     11.00 o 
   8  -2  13       52.91       82.29      9.11 o 
   9  -2  13        1.21       -0.82      6.63 o 
  10  -2  13       18.41       11.19      9.36 o 
  11  -2  13        2.65       -1.47      7.40 o 
 -15  -1  13       10.39        5.34      6.40 o 
 -14  -1  13       28.57       28.18      7.00 o 
 -13  -1  13        6.35        7.29      6.23 o 
 -12  -1  13       50.58       57.08     13.99 o 
 -11  -1  13       23.62       10.85      5.21 o 
 -10  -1  13      123.63      126.61      7.19 o 
  -9  -1  13       15.12       28.08      4.77 o 
  -8  -1  13       81.42       93.70      6.02 o 
  -7  -1  13       75.65       84.18      7.48 o 
  -6  -1  13      441.71      438.74     10.58 o 
  -5  -1  13      439.21      455.39     11.91 o 
  -4  -1  13        1.78        1.42      3.93 o 
  -3  -1  13      517.71      539.51      7.57 o 
  -2  -1  13        0.46       -2.55      4.25 o 
  -1  -1  13      440.18      426.00     11.32 o 
   0  -1  13        2.79        0.95      3.21 o 
   1  -1  13      450.05      434.94     11.04 o 
   2  -1  13       40.78       34.01      4.59 o 
   3  -1  13      282.20      285.89     10.14 o 
   4  -1  13       13.10       14.25      3.98 o 
   5  -1  13       13.18        9.19      4.64 o 
   6  -1  13      152.67      125.42      9.60 o 
   7  -1  13       54.13       52.08      7.76 o 
   8  -1  13      135.42      118.31     10.10 o 
   9  -1  13       17.87       20.54     10.39 o 
  10  -1  13       23.76       16.25     12.19 o 
  11  -1  13        3.45       -2.51      7.72 o 
 -15   0  13        4.44        0.81      5.64 o 
 -14   0  13        8.85       10.54      4.39 o 
 -13   0  13        5.23       11.07      7.42 o 
 -12   0  13       18.92       23.67      5.44 o 
 -11   0  13        3.35        0.95      3.65 o 
 -10   0  13       29.47       15.51      5.47 o 
  -9   0  13        0.06        1.12      3.16 o 
  -8   0  13        0.51        2.22      3.04 o 
  -7   0  13       13.72       19.26      4.03 o 
  -6   0  13      145.97      153.14      5.59 o 
  -5   0  13        7.75        3.87      2.62 o 
  -4   0  13       37.36       43.31      4.41 o 
  -3   0  13       20.55       21.21      2.79 o 
  -2   0  13      157.33      152.43     16.94 o 
  -1   0  13        6.19        1.77      3.24 o 
   0   0  13       31.90       37.67      8.28 o 
   1   0  13       68.75       64.88      5.31 o 
   2   0  13       78.93       95.51      8.26 o 
   3   0  13       66.29       51.39      5.58 o 
   4   0  13      167.13      179.76     10.05 o 
   5   0  13      164.93      147.64     12.38 o 
   6   0  13      294.93      295.67     10.70 o 
   7   0  13        1.13       -2.63      4.79 o 
   8   0  13       36.64       35.29      7.51 o 
   9   0  13        7.52        7.75      6.62 o 
  10   0  13       38.63       51.51      8.06 o 
  11   0  13       10.85       10.41     10.90 o 
  12   0  13       45.81       47.33     26.18 o 
 -15   1  13       10.08       12.47      4.87 o 
 -14   1  13       29.12       29.36      7.64 o 
 -13   1  13        5.75        3.51      3.67 o 
 -12   1  13       45.14       47.01     10.03 o 
 -11   1  13       24.89       19.61      5.26 o 
 -10   1  13      116.81      120.61      4.83 o 
  -9   1  13       15.59       18.73      2.99 o 
  -8   1  13       97.09       93.19      5.17 o 
  -7   1  13       74.60       78.51      3.32 o 
  -6   1  13      483.04      457.21      8.46 o 
  -5   1  13      458.76      487.11      8.45 o 
  -4   1  13        2.10        6.30      7.54 o 
  -3   1  13      486.34      516.03      9.14 o 
  -2   1  13        0.35       -3.37      3.37 o 
  -1   1  13      443.40      442.34     11.60 o 
   0   1  13        1.71        8.50      6.45 o 
   1   1  13      438.11      427.04     16.21 o 
   2   1  13       41.04       31.72      6.15 o 
   3   1  13      275.08      256.16     10.50 o 
   4   1  13       17.97        8.96      4.35 o 
   5   1  13       12.13       10.45      4.58 o 
   6   1  13      163.16      152.64      8.88 o 
   7   1  13       51.36       43.35      8.72 o 
   8   1  13      129.91      121.34      8.36 o 
   9   1  13       18.36       28.93      6.76 o 
  10   1  13       25.68       30.85      8.08 o 
  11   1  13        3.92        4.94      7.20 o 
 -14   2  13        1.22       -5.35     10.10 o 
 -13   2  13        5.12       13.55      6.13 o 
 -12   2  13        2.66        6.29      6.73 o 
 -11   2  13        5.24        5.39      3.17 o 
 -10   2  13        2.75        0.27      2.72 o 
  -9   2  13       67.57       57.13      4.40 o 
  -8   2  13       22.09       22.42      6.59 o 
  -7   2  13       95.21       88.72      6.06 o 
  -6   2  13      162.69      159.70      4.41 o 
  -5   2  13       43.12       43.74      8.58 o 
  -4   2  13       27.88       32.68      4.31 o 
  -3   2  13       19.76       22.49      4.31 o 
  -2   2  13       70.02       69.45     14.22 o 
  -1   2  13      228.45      230.50      6.88 o 
   0   2  13       11.03       15.56      4.02 o 
   1   2  13      146.68      149.30      6.59 o 
   2   2  13       19.64       23.72      5.50 o 
   3   2  13       79.28       75.12     15.83 o 
   4   2  13       19.89       14.21      6.62 o 
   5   2  13       53.91       37.10      7.14 o 
   6   2  13       92.15      104.52      8.48 o 
   7   2  13        8.53       14.87      6.16 o 
   8   2  13       56.77       81.77      8.93 o 
   9   2  13        1.21       -4.10      5.94 o 
  10   2  13       16.63       17.26      7.79 o 
  11   2  13        2.49        4.13      8.28 o 
 -12   3  13       84.02       77.32      6.18 o 
 -11   3  13       28.57       31.49      4.70 o 
 -10   3  13       82.13       75.02      4.00 o 
  -9   3  13       11.95        8.56      3.50 o 
  -8   3  13       42.11       45.34      2.74 o 
  -7   3  13      122.36      115.93      3.35 o 
  -6   3  13      227.07      218.23      3.66 o 
  -5   3  13       20.90       22.17      1.95 o 
  -4   3  13      254.10      247.94      8.76 o 
  -3   3  13      478.30      443.32     21.79 o 
  -2   3  13       38.24       29.57      2.50 o 
  -1   3  13      308.98      313.02      9.41 o 
   0   3  13       12.31       12.76      5.72 o 
   1   3  13      266.79      250.34      7.60 o 
   2   3  13       47.11       40.49      8.41 o 
   3   3  13      120.77      115.37     19.34 o 
   4   3  13      168.33      148.58     11.04 o 
   5   3  13       69.75       83.87      7.74 o 
   6   3  13       52.12       58.80     12.09 o 
   7   3  13       19.95       33.88      6.86 o 
   8   3  13      111.60      120.49     22.72 o 
   9   3  13        0.05        5.45     11.01 o 
  10   3  13        2.63        5.58      5.99 o 
  -2   4  13       34.58       29.23     16.60 o 
  -1   4  13       56.25       47.02      3.11 o 
   0   4  13       16.35       18.03      7.33 o 
   1   4  13       49.30       59.25      5.90 o 
   2   4  13       30.78       28.97      5.62 o 
   3   4  13       83.76       83.20      6.25 o 
   4   4  13       66.67       61.39      6.15 o 
   5   4  13       22.15       13.38      7.90 o 
   6   4  13       18.49       21.78      5.49 o 
   7   4  13       17.84       30.62      6.30 o 
   8   4  13       39.34       31.69      7.42 o 
   9   4  13        0.05       -4.69      6.87 o 
  -2   5  13       30.48       37.94     11.34 o 
  -1   5  13      125.02      130.34     24.85 o 
   0   5  13       42.92       42.65     11.89 o 
   1   5  13      120.01      130.84     14.94 o 
   2   5  13       61.51       59.10     11.80 o 
   3   5  13       88.97       86.13     12.08 o 
   4   5  13       63.40       73.21      8.48 o 
   5   5  13       27.24       23.21      8.15 o 
   6   5  13       15.17       22.49      6.20 o 
   7   5  13       25.91       17.66      6.89 o 
  -1   6  13       13.98        8.30     11.94 o 
   0   6  13       11.78       30.61     12.17 o 
   1   6  13       67.97       55.19     14.43 o 
   2   6  13       10.62       11.76     20.93 o 
   3   6  13        6.74       11.80     11.99 o 
   4   6  13       17.36       26.97     21.90 o 
   5   6  13       19.11       17.89     12.68 o 
  -6  -6  14       21.02       23.45      7.92 o 
  -5  -6  14        1.59       10.33      6.97 o 
  -4  -6  14       15.66       20.40     11.00 o 
  -3  -6  14        6.98       -0.90     10.90 o 
  -2  -6  14       13.87       30.43     11.59 o 
  -1  -6  14       11.50       34.16     13.32 o 
   0  -6  14       34.72       50.15     10.57 o 
   1  -6  14       14.14        9.52      7.18 o 
   2  -6  14       30.34        6.50     10.58 o 
   3  -6  14        2.21        7.56     12.22 o 
  -9  -5  14       15.43       16.28     15.62 o 
  -8  -5  14        3.40       11.45      8.13 o 
  -7  -5  14       28.50       32.27      7.59 o 
  -6  -5  14       64.78       95.15     11.02 o 
  -5  -5  14        1.27       -6.81     10.76 o 
  -4  -5  14       54.89       55.42      7.63 o 
  -3  -5  14        4.27       -2.26      6.88 o 
  -2  -5  14       94.38       88.43     25.26 o 
  -1  -5  14        0.43        9.45     10.60 o 
   0  -5  14      173.84      226.56     14.78 o 
   1  -5  14       24.78        6.59     11.76 o 
   2  -5  14      117.24       33.66     27.02 o 
   3  -5  14       55.19       44.21     15.08 o 
   4  -5  14       33.29       37.71     13.97 o 
   5  -5  14       61.40       76.70     10.24 o 
   6  -5  14        2.41       -1.64      4.90 o 
 -11  -4  14       46.76       39.20     14.96 o 
 -10  -4  14       19.50       20.75     10.39 o 
  -9  -4  14       31.49       43.36      8.89 o 
  -8  -4  14       44.96       34.98     14.64 o 
  -7  -4  14      109.58      122.54      8.74 o 
  -6  -4  14      117.10      152.89     10.02 o 
  -5  -4  14       52.82       57.42      8.23 o 
  -4  -4  14       66.86       80.19      7.52 o 
  -3  -4  14       34.13       41.63     11.25 o 
  -2  -4  14       14.42        3.46     14.57 o 
  -1  -4  14       20.80       25.15      6.26 o 
   0  -4  14       71.22       59.88      8.28 o 
   1  -4  14       25.01       35.63      5.07 o 
   2  -4  14       14.76       12.91      3.30 o 
   3  -4  14       13.35       16.34      4.12 o 
   4  -4  14       69.07       46.99      8.29 o 
   5  -4  14       32.87       24.39     10.90 o 
   6  -4  14       12.94        3.54      5.30 o 
   7  -4  14        3.85       -2.00      6.59 o 
   8  -4  14        9.11        5.77     10.42 o 
 -13  -3  14        0.98       14.70      9.37 o 
 -12  -3  14        9.73       10.40      9.54 o 
 -11  -3  14       25.11       25.00      7.74 o 
 -10  -3  14        8.83       19.41      6.71 o 
  -9  -3  14       24.56       20.70      6.68 o 
  -8  -3  14       17.77       10.26      8.17 o 
  -7  -3  14       59.15       75.82      7.17 o 
  -6  -3  14       61.91       60.55     11.63 o 
  -5  -3  14       42.31       49.74      6.85 o 
  -4  -3  14       39.08       44.31      6.00 o 
  -3  -3  14       27.69       22.37      6.83 o 
  -2  -3  14      321.79      347.46     15.03 o 
  -1  -3  14        2.15       -0.22      7.03 o 
   0  -3  14      161.21      164.58     10.81 o 
   1  -3  14       34.17       37.55      3.66 o 
   2  -3  14      216.69      215.99      8.17 o 
   3  -3  14       70.71       72.79      9.48 o 
   4  -3  14       80.17       54.39     18.66 o 
   5  -3  14       46.65       57.88      6.90 o 
   6  -3  14       34.74       23.93     10.49 o 
   7  -3  14       97.46      100.63     22.20 o 
   8  -3  14        7.67        4.36      9.81 o 
   9  -3  14       41.86       36.76     13.60 o 
 -14  -2  14        4.37       21.02     18.44 o 
 -13  -2  14       44.39       32.54      7.81 o 
 -12  -2  14        0.59       -2.84      5.87 o 
 -11  -2  14       84.85      108.46     25.38 o 
 -10  -2  14       17.08        8.35      7.33 o 
  -9  -2  14       48.42       60.55     13.14 o 
  -8  -2  14       79.89       85.79     16.30 o 
  -7  -2  14        2.65       -0.84      4.91 o 
  -6  -2  14       38.30       39.25      5.74 o 
  -5  -2  14      105.82       90.67      6.88 o 
  -4  -2  14      283.37      274.29     11.24 o 
  -3  -2  14       23.46       32.02      7.43 o 
  -2  -2  14      165.95      158.01      8.12 o 
  -1  -2  14       61.02       79.24      3.73 o 
   0  -2  14      148.62      161.04     26.56 o 
   1  -2  14        1.97        3.10      3.27 o 
   2  -2  14       56.78       62.36      5.17 o 
   3  -2  14       13.42       12.46      3.65 o 
   4  -2  14      195.04      202.17     12.20 o 
   5  -2  14      106.63       94.77      6.23 o 
   6  -2  14        0.79       11.60      8.53 o 
   7  -2  14       76.96       86.23      9.91 o 
   8  -2  14       10.34        7.87      6.81 o 
   9  -2  14        7.20       14.33     11.16 o 
  10  -2  14        5.25       16.22     13.94 o 
 -14  -1  14        1.24       11.01      5.74 o 
 -13  -1  14        6.95       14.43     12.84 o 
 -12  -1  14       12.77       13.13      9.52 o 
 -11  -1  14        8.31        5.25      6.36 o 
 -10  -1  14       30.13       21.99      5.21 o 
  -9  -1  14       35.93       41.71      7.47 o 
  -8  -1  14       20.42       17.10      4.77 o 
  -7  -1  14       51.42       64.20      5.37 o 
  -6  -1  14      121.54      119.01      9.48 o 
  -5  -1  14      207.16      207.16     10.49 o 
  -4  -1  14       22.02       42.59     10.36 o 
  -3  -1  14       19.07       18.95      3.87 o 
  -2  -1  14      329.55      362.41      6.94 o 
  -1  -1  14        7.43        6.61      3.29 o 
   0  -1  14      409.95      453.20     12.65 o 
   1  -1  14       56.35       51.11      4.05 o 
   2  -1  14      166.95      191.79      6.54 o 
   3  -1  14       43.99       41.04      4.59 o 
   4  -1  14       69.74       96.46      6.73 o 
   5  -1  14      177.41      170.16      7.41 o 
   6  -1  14       21.54       18.40      5.79 o 
   7  -1  14       82.23       75.72      7.58 o 
   8  -1  14       16.14       32.75      7.49 o 
   9  -1  14       62.99       83.89     10.07 o 
  10  -1  14        6.89        5.89      8.97 o 
  11  -1  14       63.69       60.07     11.75 o 
 -14   0  14        6.70       12.53      6.92 o 
 -13   0  14        4.24        1.67      4.23 o 
 -12   0  14        5.47        0.32      4.35 o 
 -11   0  14        4.46        3.23      4.66 o 
 -10   0  14        6.92        8.94      6.57 o 
  -9   0  14       88.68      106.67      9.07 o 
  -8   0  14       18.31        6.42      5.92 o 
  -7   0  14      121.83      127.46      5.65 o 
  -6   0  14      102.34       94.05      5.11 o 
  -5   0  14       24.98       21.57      3.82 o 
  -4   0  14      200.79      206.47      7.10 o 
  -3   0  14        1.20        1.00      3.29 o 
  -2   0  14      259.63      248.68      7.95 o 
  -1   0  14       10.69       13.42      5.12 o 
   0   0  14      245.72      218.64      7.55 o 
   1   0  14      139.84      163.85      7.33 o 
   2   0  14      116.18      129.65      6.56 o 
   3   0  14       11.93        0.60      5.06 o 
   4   0  14       99.04       74.47      6.02 o 
   5   0  14      161.99      195.34     16.31 o 
   6   0  14        8.92       17.40      5.87 o 
   7   0  14       23.43       32.68      7.14 o 
   8   0  14       29.08       37.79      7.81 o 
   9   0  14       90.48      108.47     10.10 o 
  10   0  14        4.67       11.82      8.11 o 
  11   0  14        3.75        5.08     10.25 o 
 -14   1  14        1.06        0.81      6.02 o 
 -13   1  14        7.80       11.37      4.22 o 
 -12   1  14       12.42        6.59      3.45 o 
 -11   1  14        8.63        4.28      4.19 o 
 -10   1  14       28.80       19.85      4.60 o 
  -9   1  14       38.99       42.74      3.36 o 
  -8   1  14       19.92       21.25      4.30 o 
  -7   1  14       47.01       43.85      4.09 o 
  -6   1  14      129.58      138.48      4.54 o 
  -5   1  14      200.89      192.75      8.53 o 
  -4   1  14       18.71       36.87      4.60 o 
  -3   1  14       21.95       14.82      7.02 o 
  -2   1  14      331.07      358.13     15.42 o 
  -1   1  14        7.46       13.19      3.97 o 
   0   1  14      398.83      431.06     16.53 o 
   1   1  14       56.05       55.85      5.49 o 
   2   1  14      164.68      191.37      6.88 o 
   3   1  14       52.13       49.67      7.25 o 
   4   1  14       66.46       91.46      7.14 o 
   5   1  14      169.00      158.72      9.20 o 
   6   1  14       26.31       27.48      5.65 o 
   7   1  14       85.84       87.79     10.93 o 
   8   1  14       16.95       29.84      9.50 o 
   9   1  14       64.53       83.30      9.66 o 
  10   1  14        7.16       -0.27      6.09 o 
  11   1  14       64.87       84.64      9.79 o 
 -14   2  14        4.31        0.28      6.18 o 
 -13   2  14       45.20       25.08     12.40 o 
 -12   2  14        0.65       -5.07      9.17 o 
 -11   2  14       85.43       67.63      7.51 o 
 -10   2  14       18.89       13.36      2.66 o 
  -9   2  14       52.16       44.88      7.95 o 
  -8   2  14       78.83       83.45      8.81 o 
  -7   2  14        2.52        4.10      2.97 o 
  -6   2  14       37.99       46.36      3.70 o 
  -5   2  14      112.24      103.16     11.53 o 
  -4   2  14      289.86      277.21      7.00 o 
  -3   2  14       23.06       27.87      5.98 o 
  -2   2  14      148.41      146.33      9.17 o 
  -1   2  14       61.72       78.12     10.24 o 
   0   2  14      147.31      149.99      7.53 o 
   1   2  14        2.65       -2.11      4.26 o 
   2   2  14       52.65       82.18     12.26 o 
   3   2  14       10.28        8.41      5.31 o 
   4   2  14      199.43      212.51     14.40 o 
   5   2  14      109.49      107.62      8.13 o 
   6   2  14        1.36        8.85      7.14 o 
   7   2  14       71.81       84.71      7.60 o 
   8   2  14       11.16       11.53      8.05 o 
   9   2  14        5.92       19.43      7.51 o 
  10   2  14        5.00        7.54      7.88 o 
 -10   3  14        7.97        8.74      2.93 o 
  -9   3  14       20.92       14.35      2.80 o 
  -8   3  14       17.95       13.48      2.40 o 
  -7   3  14       58.39       51.67      4.89 o 
  -6   3  14       64.16       53.36      7.81 o 
  -5   3  14       37.86       37.51      3.14 o 
  -4   3  14       39.27       44.88      3.58 o 
  -3   3  14       29.15       29.62      4.47 o 
  -2   3  14      322.99      282.85     11.13 o 
  -1   3  14        2.38        9.42      4.41 o 
   0   3  14      171.31      184.76      6.28 o 
   1   3  14       34.03       36.79      5.10 o 
   2   3  14      221.45      236.99     10.94 o 
   3   3  14       69.35       71.19      6.32 o 
   4   3  14       81.64      107.54     16.25 o 
   5   3  14       51.63       67.45      6.30 o 
   6   3  14       32.18       32.71      7.28 o 
   7   3  14       95.67       92.82      7.85 o 
   8   3  14        8.24       19.47      6.30 o 
   9   3  14       39.79       33.83      8.73 o 
  -2   4  14       11.43        1.34      3.60 o 
  -1   4  14       19.03       23.49      5.99 o 
   0   4  14       68.60       72.78      5.86 o 
   1   4  14       23.84       40.27     11.83 o 
   2   4  14       15.48       12.26      5.62 o 
   3   4  14       13.32       16.28      4.90 o 
   4   4  14       68.76       55.71      6.98 o 
   5   4  14       33.52       24.58      6.11 o 
   6   4  14       15.22        7.92      7.23 o 
   7   4  14        2.72       14.03      5.52 o 
   8   4  14        8.61       23.50      7.09 o 
  -2   5  14       89.80      100.88     13.97 o 
  -1   5  14        0.52       -2.44     17.34 o 
   0   5  14      159.53      171.55     17.52 o 
   1   5  14       27.46       17.89     11.02 o 
   2   5  14      111.59      130.38     25.40 o 
   3   5  14       53.04       66.21     13.65 o 
   4   5  14       36.01       32.47      5.84 o 
   5   5  14       63.95       79.22      8.53 o 
   6   5  14        2.79        4.52      7.61 o 
  -1   6  14       10.61       13.05     12.63 o 
   0   6  14       34.89       51.64     14.06 o 
   1   6  14       15.94       12.77     11.80 o 
   2   6  14       28.79       22.59     20.98 o 
   3   6  14        2.19       10.37     12.17 o 
  -3  -6  15       36.46       61.73     27.34 o 
  -2  -6  15        8.16       -4.15      8.43 o 
  -1  -6  15      101.12      130.20     18.86 o 
  -8  -5  15        6.54       -3.09      9.53 o 
  -7  -5  15        8.31        3.76      6.48 o 
  -6  -5  15        4.28       11.30      9.37 o 
  -5  -5  15        7.37       12.09      6.74 o 
  -4  -5  15        8.45       12.25      7.99 o 
  -3  -5  15       17.42       20.32      8.43 o 
  -2  -5  15       27.89       44.03     12.49 o 
  -1  -5  15       13.31        4.52     18.58 o 
   0  -5  15       11.14        6.50      8.08 o 
   1  -5  15       17.84       10.28     12.77 o 
   2  -5  15       11.07       30.89     12.86 o 
   3  -5  15        2.89        6.45     21.76 o 
   4  -5  15        0.29       18.26     12.91 o 
   5  -5  15        1.62      -12.86     12.86 o 
 -10  -4  15        9.21       15.17      8.28 o 
  -9  -4  15        3.28        1.13      6.91 o 
  -8  -4  15       80.49       84.54      8.47 o 
  -7  -4  15       20.71       18.63      8.66 o 
  -6  -4  15       23.43       27.13     11.13 o 
  -5  -4  15      120.29      167.51     17.65 o 
  -4  -4  15        6.08       -2.20      6.18 o 
  -3  -4  15      187.80      237.96     13.09 o 
  -2  -4  15        0.04        6.52     13.72 o 
  -1  -4  15      134.56      139.96     10.75 o 
   0  -4  15        1.11        9.91     10.00 o 
   1  -4  15      101.66       97.65     15.12 o 
   2  -4  15       59.57       53.74      6.37 o 
   3  -4  15       72.11       87.00      7.33 o 
   4  -4  15       17.60       21.42      4.93 o 
   5  -4  15       36.95       57.06     23.01 o 
   6  -4  15       53.43       48.07      7.20 o 
   7  -4  15       24.91       27.56     10.24 o 
 -12  -3  15       20.69       25.02      9.57 o 
 -11  -3  15        3.09       -2.95     11.48 o 
 -10  -3  15        6.39        4.98      6.27 o 
  -9  -3  15       12.65       12.60      8.71 o 
  -8  -3  15       15.08       24.28      5.53 o 
  -7  -3  15       18.55       14.06      5.30 o 
  -6  -3  15       39.07       41.56      6.74 o 
  -5  -3  15       41.45       34.33      8.38 o 
  -4  -3  15        1.45        1.71      5.00 o 
  -3  -3  15        3.83       11.49      5.80 o 
  -2  -3  15        8.99       17.49      7.23 o 
  -1  -3  15        1.99        1.40      4.24 o 
   0  -3  15       14.64        8.48      4.84 o 
   1  -3  15        4.74        9.34      6.18 o 
   2  -3  15        9.24       12.24      3.66 o 
   3  -3  15       27.29       34.81      5.63 o 
   4  -3  15       13.36       17.92      6.31 o 
   5  -3  15      105.44      121.75      7.22 o 
   6  -3  15       15.91       12.65     14.78 o 
   7  -3  15       15.65       23.31      9.63 o 
   8  -3  15       38.46       30.91      8.46 o 
 -13  -2  15        6.73       14.89     11.96 o 
 -12  -2  15       31.57       25.06      7.15 o 
 -11  -2  15        1.39        6.48      7.07 o 
 -10  -2  15       21.41       18.87      5.97 o 
  -9  -2  15       53.49       62.86     12.66 o 
  -8  -2  15       88.79       94.87      6.34 o 
  -7  -2  15       14.74       22.05      4.74 o 
  -6  -2  15       38.55       36.80      7.15 o 
  -5  -2  15      124.10      123.16      9.89 o 
  -4  -2  15       34.94       34.95      8.21 o 
  -3  -2  15      298.61      270.63     14.02 o 
  -2  -2  15       15.18       14.58      3.32 o 
  -1  -2  15      292.98      264.54      9.04 o 
   0  -2  15       16.97       14.52      5.35 o 
   1  -2  15      340.03      342.92      9.37 o 
   2  -2  15       48.40       65.66      5.37 o 
   3  -2  15      214.94      229.80      8.72 o 
   4  -2  15       73.65       98.82      6.69 o 
   5  -2  15       32.62       34.60      6.04 o 
   6  -2  15      123.25      179.68      9.21 o 
   7  -2  15       20.81       42.10     21.58 o 
   8  -2  15       50.58       34.98     20.71 o 
   9  -2  15        4.25        9.17     20.65 o 
 -13  -1  15        7.56       12.83      7.52 o 
 -12  -1  15       17.20       22.46      5.65 o 
 -11  -1  15       17.53       15.78      8.71 o 
 -10  -1  15       14.48        8.15      6.02 o 
  -9  -1  15        3.93        3.85      4.93 o 
  -8  -1  15       25.54       30.06      5.97 o 
  -7  -1  15       45.16       40.86      7.73 o 
  -6  -1  15       41.57       40.45      4.81 o 
  -5  -1  15        8.46       11.25      4.09 o 
  -4  -1  15       90.12      104.66      5.43 o 
  -3  -1  15        3.05        4.20      2.36 o 
  -2  -1  15        5.01       11.95      3.14 o 
  -1  -1  15       39.33       24.18      5.89 o 
   0  -1  15        5.84        5.91      3.62 o 
   1  -1  15        8.98       11.19      7.19 o 
   2  -1  15        2.95        7.05      4.73 o 
   3  -1  15       68.64       89.61     10.16 o 
   4  -1  15        5.62       15.83      4.48 o 
   5  -1  15       39.82       50.33      8.28 o 
   6  -1  15       19.46       13.52      5.70 o 
   7  -1  15       11.23        1.95      6.65 o 
   8  -1  15        8.78        6.76      5.69 o 
   9  -1  15        0.62       -2.30      6.08 o 
  10  -1  15        7.82       21.01      8.56 o 
 -13   0  15        0.66        7.68      8.76 o 
 -12   0  15       29.40       39.80      7.15 o 
 -11   0  15        5.09        8.11      3.97 o 
 -10   0  15      121.10      141.98      7.63 o 
  -9   0  15       25.94       20.48      8.44 o 
  -8   0  15       61.01       69.74      6.82 o 
  -7   0  15       73.50       60.68      5.71 o 
  -6   0  15      198.52      210.69      7.39 o 
  -5   0  15      120.48      109.17      5.48 o 
  -4   0  15       65.63       68.71      6.70 o 
  -3   0  15      149.96      164.90      6.08 o 
  -2   0  15        0.79        3.69      3.45 o 
  -1   0  15      385.76      357.49      9.32 o 
   0   0  15       61.55       59.49      9.39 o 
   1   0  15      307.58      299.93     10.85 o 
   2   0  15       72.58       89.62      7.45 o 
   3   0  15        0.58        0.54      4.18 o 
   4   0  15      244.12      286.39     14.95 o 
   5   0  15       51.64       69.70     11.62 o 
   6   0  15       30.14       37.22      8.01 o 
   7   0  15       49.09       66.12      8.22 o 
   8   0  15      160.97      194.82     10.12 o 
   9   0  15        1.26       -8.70      8.70 o 
  10   0  15       76.56      105.12     12.33 o 
 -13   1  15        7.53        4.52      7.33 o 
 -12   1  15       15.63       17.96      9.22 o 
 -11   1  15       18.51        9.47      3.54 o 
 -10   1  15       15.01       11.48      3.46 o 
  -9   1  15        4.96        3.54      2.45 o 
  -8   1  15       23.40       25.41      3.85 o 
  -7   1  15       44.99       48.26     12.22 o 
  -6   1  15       44.78       36.22      7.45 o 
  -5   1  15        9.60        6.23      4.11 o 
  -4   1  15       91.00       95.97      7.31 o 
  -3   1  15        3.34       11.13      3.75 o 
  -2   1  15        4.70        6.59      3.84 o 
  -1   1  15       39.00       46.71      4.79 o 
   0   1  15        6.13       -5.35      5.35 o 
   1   1  15        8.99        7.99      4.93 o 
   2   1  15        2.90       -4.30      4.30 o 
   3   1  15       69.69       97.40      7.05 o 
   4   1  15        6.06       16.63      5.72 o 
   5   1  15       40.23       55.71      9.35 o 
   6   1  15       20.17       22.17      5.65 o 
   7   1  15       10.86        0.60      5.60 o 
   8   1  15        8.44        7.24      8.34 o 
   9   1  15        0.59       -7.67      7.67 o 
  10   1  15        7.67       17.94      8.61 o 
 -13   2  15        6.46       14.34      6.50 o 
 -12   2  15       32.70       26.46      6.59 o 
 -11   2  15        1.55       -2.63      8.30 o 
 -10   2  15       17.56       10.22      5.99 o 
  -9   2  15       50.76       40.04      6.59 o 
  -8   2  15       86.39       81.63      5.21 o 
  -7   2  15       15.71       15.58      3.68 o 
  -6   2  15       33.31       36.59      3.94 o 
  -5   2  15      131.04      128.45      4.42 o 
  -4   2  15       34.37       35.67      3.22 o 
  -3   2  15      288.33      248.78      6.40 o 
  -2   2  15       15.94       10.21      2.88 o 
  -1   2  15      299.27      291.36      8.47 o 
   0   2  15       18.05       23.79      6.57 o 
   1   2  15      350.05      359.63     10.36 o 
   2   2  15       45.61       58.24      8.37 o 
   3   2  15      215.05      207.55     15.41 o 
   4   2  15       72.42       84.96      9.90 o 
   5   2  15       30.83       35.60      6.58 o 
   6   2  15      118.03      128.52     10.17 o 
   7   2  15       22.63       27.04      7.37 o 
   8   2  15       50.17       90.48     11.12 o 
   9   2  15        4.48        2.46      6.22 o 
  -8   3  15       15.99        9.09      3.48 o 
  -7   3  15       18.05        9.84      3.20 o 
  -6   3  15       37.59       37.91      3.72 o 
  -5   3  15       45.67       44.36      5.56 o 
  -4   3  15        1.15        6.73      2.28 o 
  -3   3  15        5.13        4.59      1.88 o 
  -2   3  15        9.70       14.61      2.63 o 
  -1   3  15        2.56        3.02      4.71 o 
   0   3  15       13.47       15.34      6.15 o 
   1   3  15        5.35       11.17      4.25 o 
   2   3  15        8.52       10.95      4.75 o 
   3   3  15       26.51       38.80      5.75 o 
   4   3  15       13.42       19.30      5.72 o 
   5   3  15      103.76      103.88      7.46 o 
   6   3  15       15.31        3.65      5.58 o 
   7   3  15       16.70        9.46      7.31 o 
   8   3  15       40.65       50.06      7.54 o 
  -2   4  15        0.10        6.96      9.13 o 
   0   4  15        1.58        3.72      4.82 o 
   1   4  15       93.06       98.31      9.43 o 
   2   4  15       55.32       43.81     11.89 o 
   3   4  15       74.35       92.96      9.60 o 
   4   4  15       19.06       16.25      7.24 o 
   5   4  15       37.05       36.25     13.92 o 
   6   4  15       54.05       37.54     10.38 o 
   7   4  15       24.58       24.42     10.94 o 
  -2   5  15       26.34        4.56     11.53 o 
  -1   5  15       13.93       -3.73      9.87 o 
   0   5  15       12.20        3.04     10.56 o 
   1   5  15       17.87       24.20     11.89 o 
   2   5  15       11.91        5.62     11.94 o 
   3   5  15        2.28        8.99     11.30 o 
   4   5  15        0.19        4.33     11.85 o 
   5   5  15        1.92       -3.23     12.08 o 
  -1   6  15       94.57      116.83     17.80 o 
   0   6  15        3.38        2.31     11.25 o 
  -6  -5  16       47.50       51.28      8.61 o 
  -5  -5  16       23.89       23.13     10.38 o 
  -4  -5  16       77.79       84.45      9.30 o 
  -3  -5  16        2.03        2.11      7.58 o 
  -2  -5  16       84.12       92.02     27.94 o 
  -1  -5  16        4.80        9.34     17.15 o 
   0  -5  16      170.75      187.92     25.27 o 
   1  -5  16       17.95        3.04     13.69 o 
   2  -5  16       42.89       71.37     16.51 o 
   3  -5  16       12.85        2.58     13.32 o 
  -9  -4  16        3.70        6.06      6.24 o 
  -8  -4  16        8.16       17.23      7.57 o 
  -7  -4  16       12.06       10.94      7.04 o 
  -6  -4  16       33.18       25.49      6.85 o 
  -5  -4  16       14.34       12.36      7.24 o 
  -4  -4  16        1.35       10.40      6.09 o 
  -3  -4  16        3.96       12.31     10.42 o 
  -2  -4  16        4.80        2.81     16.14 o 
  -1  -4  16       17.30       36.31      7.14 o 
   0  -4  16       13.28       18.76     12.13 o 
   1  -4  16        1.45      -14.02     17.98 o 
   2  -4  16       15.77       34.16     12.40 o 
   3  -4  16       11.76       11.54      4.59 o 
   4  -4  16       11.53        4.16      3.58 o 
   5  -4  16       13.90        4.74      4.98 o 
 -11  -3  16        5.48       10.23      8.14 o 
 -10  -3  16        9.19        8.67      9.91 o 
  -9  -3  16       71.95       63.81      7.33 o 
  -8  -3  16       11.43        9.25      5.55 o 
  -7  -3  16       71.29       92.15      8.72 o 
  -6  -3  16       52.43       61.30     12.10 o 
  -5  -3  16       28.24       35.05      6.90 o 
  -4  -3  16      287.26      335.83     12.65 o 
  -3  -3  16       25.07       27.67      6.94 o 
  -2  -3  16      119.07      136.75      9.91 o 
  -1  -3  16        2.91        0.65      8.53 o 
   0  -3  16      107.46       97.44     15.40 o 
   1  -3  16       33.07       18.55      5.98 o 
   2  -3  16       98.14      100.20      6.40 o 
   3  -3  16       11.64       11.46      3.64 o 
   4  -3  16       91.14      101.02      5.79 o 
   5  -3  16      100.63       91.78      9.45 o 
   6  -3  16       11.23        9.19      5.04 o 
   7  -3  16       36.11       32.94      8.33 o 
 -12  -2  16        4.26       13.68      7.38 o 
 -11  -2  16        1.43        0.44      5.44 o 
 -10  -2  16        5.72       -1.99      5.16 o 
  -9  -2  16        6.15        7.06      5.52 o 
  -8  -2  16       11.55       12.27      4.82 o 
  -7  -2  16       12.47       11.71      4.66 o 
  -6  -2  16       17.68       16.32      5.77 o 
  -5  -2  16       43.90       51.98      6.64 o 
  -4  -2  16       31.26       26.27      8.67 o 
  -3  -2  16       41.46       41.77      6.61 o 
  -2  -2  16       88.15       59.72      6.33 o 
  -1  -2  16        9.14        8.30      3.09 o 
   0  -2  16       30.93       21.66      3.75 o 
   1  -2  16        2.86        6.65      3.87 o 
   2  -2  16       50.22       50.35      5.24 o 
   3  -2  16       31.11       27.61      4.41 o 
   4  -2  16        2.71        3.83      6.79 o 
   5  -2  16        8.55       17.60      5.57 o 
   6  -2  16       26.62       15.54      5.37 o 
   7  -2  16       10.40        7.45      8.12 o 
   8  -2  16        0.04        3.07      4.88 o 
 -12  -1  16        3.50        4.52      5.18 o 
 -11  -1  16       51.14       18.02     18.95 o 
 -10  -1  16        4.60       -3.31      5.05 o 
  -9  -1  16       59.05       64.85      5.80 o 
  -8  -1  16       53.34       27.90     11.53 o 
  -7  -1  16       46.18       52.49      5.30 o 
  -6  -1  16       40.47       41.28      6.01 o 
  -5  -1  16       82.65       93.92      6.17 o 
  -4  -1  16      108.16      136.36      7.91 o 
  -3  -1  16        7.15       11.47      5.01 o 
  -2  -1  16       44.26       50.50     17.31 o 
  -1  -1  16        4.40        4.01      3.40 o 
   0  -1  16      170.50      168.62      9.30 o 
   1  -1  16        5.55        0.59      4.08 o 
   2  -1  16       21.50       22.81      4.51 o 
   3  -1  16       86.48       74.00      9.45 o 
   4  -1  16       85.32       84.70      8.84 o 
   5  -1  16       71.96       70.54      6.28 o 
   6  -1  16        2.14        0.43      6.78 o 
   7  -1  16       54.12       38.12     12.84 o 
   8  -1  16        4.37        2.28      6.04 o 
 -13   0  16        1.21       -3.82      4.32 o 
 -12   0  16        0.42       -0.99      5.35 o 
 -11   0  16        2.82       10.06      6.09 o 
 -10   0  16       14.70       12.52      3.95 o 
  -9   0  16        4.48        6.12      3.92 o 
  -8   0  16       16.93        9.74      4.21 o 
  -7   0  16       36.70       38.04      5.33 o 
  -6   0  16        0.07        4.75      4.25 o 
  -5   0  16       18.29       13.61      3.74 o 
  -4   0  16      243.82      215.74     12.72 o 
  -3   0  16        1.55        4.30      4.33 o 
  -2   0  16        0.36        4.20      3.65 o 
  -1   0  16       18.97       17.35      4.39 o 
   0   0  16       48.38       50.45      6.29 o 
   1   0  16       93.42      115.70      7.01 o 
   2   0  16       19.58       21.56      7.35 o 
   3   0  16        1.02       -4.81      4.81 o 
   4   0  16      320.75      301.52     11.25 o 
   5   0  16      114.83      112.83     26.46 o 
   6   0  16        6.10       11.07      9.27 o 
   7   0  16        2.98       -4.55      6.32 o 
   8   0  16        1.45       -4.98      5.85 o 
   9   0  16       12.23       22.24      9.81 o 
 -12   1  16        3.55        7.56      6.69 o 
 -11   1  16       54.89       69.16      8.07 o 
 -10   1  16        4.35        3.81      3.11 o 
  -9   1  16       58.71       59.21      4.78 o 
  -8   1  16       53.04       67.35      6.27 o 
  -7   1  16       45.29       47.19      4.63 o 
  -6   1  16       38.87       34.59      7.37 o 
  -5   1  16       82.55       84.23      9.89 o 
  -4   1  16      121.99      133.48      7.27 o 
  -3   1  16        7.73        5.56      4.21 o 
  -2   1  16       51.20       12.29     11.50 o 
  -1   1  16        4.16        1.67      7.01 o 
   0   1  16      178.41      167.32     16.25 o 
   1   1  16        8.06        9.03      5.46 o 
   2   1  16       16.54       11.58      6.73 o 
   3   1  16       88.62       83.11      6.38 o 
   4   1  16       83.19       90.41     26.87 o 
   5   1  16       69.43       61.09     10.54 o 
   6   1  16        2.85        2.47      4.99 o 
   7   1  16       51.70       40.87      7.83 o 
   8   1  16        4.77       -5.81      6.38 o 
 -12   2  16        4.55        6.08      5.37 o 
 -11   2  16        1.44       -2.26      3.48 o 
 -10   2  16        5.41       -0.23      3.74 o 
  -9   2  16        6.49        3.29      4.50 o 
  -8   2  16       11.32       10.79      3.99 o 
  -7   2  16       13.21        7.45      5.09 o 
  -6   2  16       19.00       20.03      3.80 o 
  -5   2  16       41.85       45.32     11.11 o 
  -4   2  16       27.84       20.81      3.93 o 
  -3   2  16       42.51       55.41      8.04 o 
  -2   2  16       85.63       84.80      4.61 o 
  -1   2  16        8.51       -0.04      5.45 o 
   0   2  16       30.29       18.60      6.54 o 
   1   2  16        2.01        4.41      4.51 o 
   2   2  16       47.94       35.18      7.58 o 
   3   2  16       30.06       35.31     15.49 o 
   4   2  16        1.62       -1.07      5.39 o 
   5   2  16       10.49        8.18      8.56 o 
   6   2  16       25.85       25.09      7.09 o 
   7   2  16       11.64       15.14     10.06 o 
   8   2  16        0.07       -9.26      9.26 o 
  -6   3  16       61.31       59.75      2.77 o 
  -5   3  16       28.96       28.19      6.18 o 
  -4   3  16      286.18      258.30     11.78 o 
  -3   3  16       24.39       12.89      2.29 o 
  -2   3  16      125.10      117.52     13.69 o 
  -1   3  16        2.84        1.33      4.04 o 
   0   3  16      122.74      100.63      6.16 o 
   1   3  16       33.63       32.53      5.09 o 
   2   3  16      107.46      103.72     14.34 o 
   3   3  16        7.67       11.80     10.58 o 
   4   3  16       94.23      109.52     13.60 o 
   5   3  16      102.23       95.31     12.49 o 
   6   3  16        9.19        8.48      5.68 o 
   7   3  16       30.62       24.23      8.37 o 
  -2   4  16        5.96        0.92      8.48 o 
  -1   4  16       16.96       25.77     11.11 o 
   0   4  16       11.89       13.55     10.47 o 
   1   4  16        1.99        1.83      3.78 o 
   2   4  16       15.58       10.63      7.22 o 
   3   4  16       12.13        8.40      8.86 o 
   4   4  16       10.56        9.75      5.40 o 
   5   4  16       14.61       13.55      6.60 o 
  -1   5  16        4.35        4.33     11.06 o 
   0   5  16      167.35      182.80     18.58 o 
   1   5  16       19.32       41.22     21.16 o 
   2   5  16       41.25       65.38     15.08 o 
   3   5  16       14.19       14.34     12.03 o 
  -3  -5  17       18.48       20.46      9.65 o 
  -2  -5  17       12.57       25.54     13.83 o 
  -8  -4  17        5.56        1.27      6.88 o 
  -7  -4  17        2.04        5.59      7.87 o 
  -6  -4  17       11.11       -1.92      6.68 o 
  -5  -4  17       55.64       45.72      9.36 o 
  -4  -4  17        1.82        5.64      7.44 o 
  -3  -4  17       54.98       48.73      9.58 o 
  -2  -4  17        2.99        5.53     11.11 o 
   0  -4  17        1.72        1.80     11.30 o 
   1  -4  17       48.00       67.31     15.26 o 
   2  -4  17        6.14        8.53     20.93 o 
   3  -4  17        8.47        7.79     13.00 o 
 -10  -3  17       16.10       12.47      7.27 o 
  -9  -3  17       11.41       12.69      7.40 o 
  -8  -3  17        1.75        3.19      6.19 o 
  -7  -3  17       47.05       54.06     16.08 o 
  -6  -3  17        3.92        6.61      5.97 o 
  -5  -3  17        4.04       -3.46      5.14 o 
  -4  -3  17       60.92       55.21      7.89 o 
  -3  -3  17       85.92       91.98      7.57 o 
  -2  -3  17        1.49       -8.62      8.62 o 
   0  -3  17        8.58       10.93     10.74 o 
   1  -3  17       99.38      123.70     15.81 o 
   2  -3  17       29.33       40.28      8.41 o 
   3  -3  17        8.05        8.89      3.80 o 
   4  -3  17       46.83       38.91      6.52 o 
   5  -3  17       21.80       22.69      6.24 o 
 -11  -2  17        3.36        6.53      8.74 o 
 -10  -2  17       13.84        4.34      5.98 o 
  -9  -2  17        4.87        1.17      5.32 o 
  -8  -2  17       77.02       84.08      9.45 o 
  -7  -2  17       51.86       69.56     11.48 o 
  -6  -2  17       11.03       24.04      4.91 o 
  -5  -2  17       16.93       15.85      5.44 o 
  -4  -2  17        8.84       12.47      9.89 o 
  -3  -2  17       64.97       67.86      7.63 o 
  -2  -2  17        1.74        0.27      6.91 o 
  -1  -2  17       51.91       34.72      5.93 o 
   0  -2  17        6.12       12.07      3.79 o 
   1  -2  17       48.74       43.02      8.75 o 
   2  -2  17       17.11       25.34      7.32 o 
   3  -2  17       31.60       26.95      5.73 o 
   4  -2  17       20.43       18.35      5.62 o 
   5  -2  17       14.09       21.91     10.29 o 
   6  -2  17       13.79       17.84      6.29 o 
   7  -2  17        4.53        3.12      5.58 o 
 -11  -1  17        1.42       -2.96      6.11 o 
 -10  -1  17       20.24       16.89      4.52 o 
  -9  -1  17       16.94       14.77      6.16 o 
  -8  -1  17        9.09       10.99      6.61 o 
  -7  -1  17        2.26       -4.96      4.96 o 
  -6  -1  17       16.93       16.54      7.56 o 
  -5  -1  17       75.93       82.31      9.81 o 
  -4  -1  17       25.78       24.71      8.13 o 
  -3  -1  17      103.64      127.80     14.06 o 
  -2  -1  17        7.40       -0.82      5.13 o 
  -1  -1  17       90.35       96.68      6.55 o 
   0  -1  17        1.18        3.23      4.98 o 
   1  -1  17       35.20       39.74      5.65 o 
   2  -1  17       79.31       89.57      7.10 o 
   3  -1  17       79.01      107.99      6.36 o 
   4  -1  17       30.42       33.75      5.84 o 
   5  -1  17       20.89       24.29      7.12 o 
   6  -1  17       33.65       52.04     12.73 o 
   7  -1  17        1.04       -4.77      5.35 o 
 -12   0  17       50.44       43.99     13.44 o 
 -11   0  17        3.43       -1.22      3.30 o 
 -10   0  17       46.83       35.51      4.58 o 
  -9   0  17       12.76        9.05      4.25 o 
  -8   0  17       82.94       85.85     10.30 o 
  -7   0  17       86.45       80.11      6.45 o 
  -6   0  17       29.15       23.87      3.76 o 
  -5   0  17        0.43       -3.27      5.72 o 
  -4   0  17      106.02       94.41      6.80 o 
  -3   0  17       56.47       68.70      7.19 o 
  -2   0  17       31.35       14.36      5.20 o 
  -1   0  17       54.23       43.73      9.15 o 
   0   0  17        2.26        4.70      4.42 o 
   1   0  17        0.76        8.45      4.94 o 
   2   0  17       99.83      104.51     15.42 o 
   3   0  17        6.99       19.43      5.98 o 
   4   0  17       45.82       52.67      8.93 o 
   5   0  17        2.58        6.29      6.63 o 
   6   0  17        4.53        9.65      6.44 o 
   7   0  17       14.57        6.53      7.83 o 
 -11   1  17        1.35        3.09      5.06 o 
 -10   1  17       18.95       11.48      4.64 o 
  -9   1  17       15.56       15.94      8.60 o 
  -8   1  17       11.40        2.93      2.44 o 
  -7   1  17        2.13        2.30      4.45 o 
  -6   1  17       19.60       16.15      7.02 o 
  -5   1  17       81.30       86.93      9.80 o 
  -4   1  17       22.92       20.49      4.30 o 
  -3   1  17       93.63      115.67      6.06 o 
  -2   1  17        7.62        4.89      3.27 o 
  -1   1  17       98.82      104.16      6.70 o 
   0   1  17        1.28        1.13      6.39 o 
   1   1  17       32.84       30.98      7.38 o 
   2   1  17       81.48       82.00      7.48 o 
   3   1  17       79.50       96.96     12.86 o 
   4   1  17       29.86       32.15      8.45 o 
   5   1  17       21.17       21.57      6.87 o 
   6   1  17       32.59       30.76      6.83 o 
   7   1  17        1.01        7.07      6.02 o 
 -11   2  17        3.00        2.90      4.93 o 
 -10   2  17       12.70        6.26      5.03 o 
  -9   2  17        4.54        9.44      4.09 o 
  -8   2  17       72.35       53.30      6.50 o 
  -7   2  17       53.68       55.08      5.76 o 
  -6   2  17        9.22        8.00      3.19 o 
  -5   2  17       17.12       10.52      5.74 o 
  -4   2  17        7.30        6.47      5.51 o 
  -3   2  17       66.23       68.10      8.76 o 
  -2   2  17        1.55       -0.66      2.72 o 
  -1   2  17       54.73       47.62      5.46 o 
   0   2  17        6.22       16.39      6.50 o 
   1   2  17       53.74       55.06      7.19 o 
   2   2  17       15.44       21.59     14.61 o 
   3   2  17       32.96       62.22     24.71 o 
   4   2  17       18.30        8.84      7.48 o 
   5   2  17       14.72       29.53      6.64 o 
   6   2  17       14.29        2.17      8.43 o 
   7   2  17        3.97       17.16      6.32 o 
  -4   3  17       61.85       50.32      3.96 o 
  -3   3  17       87.83       70.25      6.76 o 
  -2   3  17        1.39        5.44      3.27 o 
  -1   3  17       66.77       54.68     11.10 o 
   0   3  17        8.61        8.50      4.34 o 
   1   3  17       96.85       98.94      7.18 o 
   2   3  17       28.04       19.94      6.68 o 
   3   3  17        9.29        8.19      5.45 o 
   4   3  17       46.63       38.97      7.00 o 
   5   3  17       20.76       43.43     10.21 o 
  -2   4  17        2.91       19.59     10.37 o 
  -1   4  17       27.39       28.54     11.53 o 
   0   4  17        1.59        9.73     17.38 o 
   1   4  17       48.65       46.66     13.42 o 
   2   4  17        6.24        4.98     10.37 o 
   3   4  17        9.00       11.79      8.51 o 
   4   4  17       12.56       14.25      7.01 o 
  -5  -4  18       10.54       13.20      6.79 o 
  -4  -4  18       38.07       45.37     13.00 o 
  -3  -4  18        3.89       18.03     11.71 o 
  -2  -4  18       25.23       34.93      7.67 o 
   1  -4  18       19.95       -4.33     13.46 o 
  -8  -3  18        5.63        3.47      6.22 o 
  -7  -3  18        0.06        6.71      7.61 o 
  -6  -3  18        3.55        3.43      6.01 o 
  -5  -3  18       16.89       28.03      6.52 o 
  -4  -3  18       33.92       34.98      7.93 o 
  -3  -3  18        9.81       23.27      7.77 o 
  -1  -3  18        3.02       -2.54     10.56 o 
   0  -3  18       22.11       15.63     20.79 o 
   1  -3  18        1.80       -4.93      9.96 o 
   2  -3  18        9.87       22.64     12.77 o 
   3  -3  18        9.87       12.91     12.03 o 
   4  -3  18        1.51        2.09      5.02 o 
  -9  -2  18       41.82       73.74     18.35 o 
  -8  -2  18       30.21       22.98      7.80 o 
  -7  -2  18       11.12       16.02      6.42 o 
  -6  -2  18       27.75       30.87      6.01 o 
  -5  -2  18       46.81       33.44     10.62 o 
  -4  -2  18      116.59      143.43      7.73 o 
  -3  -2  18        4.12        3.45      6.05 o 
  -2  -2  18       63.86       47.79     10.08 o 
  -1  -2  18        7.58        0.23      3.24 o 
   0  -2  18       76.11       53.05     13.00 o 
   1  -2  18       11.95       13.31      5.72 o 
   2  -2  18       52.76       45.60      7.63 o 
   3  -2  18       20.79       26.41      4.75 o 
   4  -2  18       49.50       60.57      6.91 o 
   5  -2  18       51.35       40.04      7.68 o 
 -10  -1  18        1.87       -2.70      4.11 o 
  -9  -1  18       12.21       10.34      5.21 o 
  -8  -1  18       18.49       14.78      4.99 o 
  -7  -1  18       20.79       21.92      5.67 o 
  -6  -1  18        7.99        6.72      5.99 o 
  -5  -1  18        4.10       -1.42      5.31 o 
  -4  -1  18       10.14        2.63      5.54 o 
  -3  -1  18       27.05       31.31      7.93 o 
  -2  -1  18        3.22        6.21      4.74 o 
  -1  -1  18        0.71       -6.01      9.15 o 
   0  -1  18       14.04       16.61      6.55 o 
   1  -1  18        9.44        9.16      6.08 o 
   2  -1  18        0.88       -2.20      6.43 o 
   3  -1  18       10.14       -4.52      6.84 o 
   4  -1  18       15.53       17.93      5.33 o 
   5  -1  18       14.54        3.69      5.88 o 
   6  -1  18       12.70        5.08      5.45 o 
 -10   0  18        4.04        0.77      3.20 o 
  -9   0  18       25.80       28.31      5.03 o 
  -8   0  18        1.03        1.99      5.12 o 
  -7   0  18       38.82       48.51      8.52 o 
  -6   0  18       21.89       12.39      5.02 o 
  -5   0  18       32.69       19.28      5.43 o 
  -4   0  18      218.14      201.15     16.48 o 
  -3   0  18        5.47        7.20      4.33 o 
  -2   0  18      100.72       93.35      5.38 o 
  -1   0  18       32.55       30.31     10.12 o 
   0   0  18       13.17       12.07      8.82 o 
   1   0  18      110.82      112.10      9.16 o 
   2   0  18       83.55       87.85      7.98 o 
   3   0  18       12.64       15.50      6.40 o 
   4   0  18       53.18       42.45      8.61 o 
   5   0  18       75.00       73.77     21.76 o 
   6   0  18       12.83       13.53      7.12 o 
 -10   1  18        1.93       -2.49      4.68 o 
  -9   1  18       11.39        7.40      4.34 o 
  -8   1  18       18.48       20.35      6.71 o 
  -7   1  18       20.18       16.54      4.42 o 
  -6   1  18        6.71       12.81      5.05 o 
  -5   1  18        4.64        8.20      4.63 o 
  -4   1  18       11.85        8.74      4.05 o 
  -3   1  18       26.46       23.06      4.52 o 
  -2   1  18        2.87        3.93      4.02 o 
  -1   1  18        0.66        4.86      7.19 o 
   0   1  18       14.85       13.86      7.31 o 
   1   1  18        9.40       52.19     22.06 o 
   2   1  18        0.77        5.94      8.70 o 
   3   1  18       10.36        4.29      5.35 o 
   4   1  18       15.71       20.64      9.04 o 
   5   1  18       14.01       11.46      7.56 o 
   6   1  18       12.50        8.45      7.93 o 
  -8   2  18       31.00       23.99      4.67 o 
  -7   2  18       13.34        2.60      3.23 o 
  -6   2  18       26.38       14.33      4.56 o 
  -5   2  18       45.81       46.88     10.63 o 
  -4   2  18      114.74      109.88     17.73 o 
  -3   2  18        3.45        1.48      3.35 o 
  -2   2  18       64.06       48.09      7.48 o 
  -1   2  18        6.92       11.29      4.48 o 
   0   2  18       80.35       71.66     22.73 o 
   1   2  18       13.99       10.71      7.65 o 
   2   2  18       51.15       41.56      6.79 o 
   3   2  18       20.26       12.92      7.70 o 
   4   2  18       48.35       53.54     11.96 o 
   5   2  18       49.86       36.88     14.57 o 
  -2   3  18        0.03       -3.62      3.62 o 
  -1   3  18        2.71        5.26      3.60 o 
   0   3  18       22.44       22.12     12.93 o 
   1   3  18        2.00       -0.37      4.74 o 
   2   3  18       10.31       20.14     10.14 o 
   3   3  18        9.85        6.31      7.47 o 
   4   3  18        1.42        5.18      5.90 o 
  -2   4  18       23.42       24.07     11.80 o 
  -1   4  18        0.14        4.47     10.10 o 
   0   4  18       90.91      148.69     16.60 o 
   1   4  18       19.03       31.81     11.99 o 
  -5  -3  19       49.15       58.10     11.55 o 
  -4  -3  19        6.03       10.23      7.40 o 
  -3  -3  19       12.66       20.52     12.17 o 
  -2  -3  19        1.05      -10.47     10.47 o 
  -1  -3  19       27.44       33.26      9.40 o 
   0  -3  19        5.00       13.42     11.39 o 
   1  -3  19       26.84       37.07     13.88 o 
  -8  -2  19        7.11        9.45     10.05 o 
  -7  -2  19        2.25        2.05      5.27 o 
  -6  -2  19        5.94        4.77      8.11 o 
  -5  -2  19        2.38       -0.40      4.64 o 
  -4  -2  19        2.78        7.59      6.49 o 
  -3  -2  19        4.44       -1.61      6.06 o 
  -2  -2  19       23.08       38.16      7.92 o 
  -1  -2  19       11.02        2.98     11.16 o 
   0  -2  19        3.85      -17.47     17.47 o 
   1  -2  19        7.57        3.73      4.32 o 
   2  -2  19        7.20       -0.55      5.16 o 
   3  -2  19        7.61        8.88     10.30 o 
  -8  -1  19       31.83       26.45      6.14 o 
  -7  -1  19       18.29       19.33      5.14 o 
  -6  -1  19        2.85        6.58      4.71 o 
  -5  -1  19       29.89       50.53      8.39 o 
  -4  -1  19       26.81       16.52      7.65 o 
  -3  -1  19       92.67      113.25     18.58 o 
  -2  -1  19        1.24        0.12      5.09 o 
  -1  -1  19       42.14       48.45      5.42 o 
   0  -1  19       12.36        6.38      4.67 o 
   1  -1  19       38.06       38.34      6.04 o 
   2  -1  19       14.94       18.30      7.03 o 
   3  -1  19       15.58       17.51      6.89 o 
   4  -1  19       34.62       18.62      6.96 o 
  -9   0  19        0.38        3.04     14.06 o 
  -8   0  19        5.59        1.61      3.37 o 
  -7   0  19        1.10       -4.12      4.84 o 
  -6   0  19        3.86        3.92      5.91 o 
  -5   0  19        2.07        4.23      6.27 o 
  -4   0  19        0.02        6.78      7.08 o 
  -3   0  19        8.42        0.99      7.22 o 
  -2   0  19       11.76        8.67      4.24 o 
  -1   0  19       33.59       29.38      5.52 o 
   0   0  19       29.28       33.71      6.16 o 
   1   0  19       72.47       66.44      8.81 o 
   2   0  19        0.08       -1.51      6.11 o 
   3   0  19        1.32        0.61      6.93 o 
   4   0  19        1.80       -0.38      5.78 o 
  -8   1  19       31.47       21.37      4.92 o 
  -7   1  19       16.79       10.75      4.61 o 
  -6   1  19        2.12        3.03      5.08 o 
  -5   1  19       28.89       15.75      8.63 o 
  -4   1  19       27.17       19.03      5.86 o 
  -3   1  19       93.45      104.60      5.61 o 
  -2   1  19        1.22        4.90      3.64 o 
  -1   1  19       41.38       53.80     12.66 o 
   0   1  19       12.61       12.81      7.26 o 
   1   1  19       36.80       32.50      8.16 o 
   2   1  19       16.80       17.15      6.39 o 
   3   1  19       15.13       10.28      6.52 o 
   4   1  19       32.84       39.94      9.38 o 
  -6   2  19        5.45        1.78      3.84 o 
  -5   2  19        1.96       -1.93      5.40 o 
  -4   2  19        3.02        2.55      3.41 o 
  -3   2  19        3.91        1.34      2.93 o 
  -2   2  19       23.33       18.10      4.95 o 
  -1   2  19       10.28        5.47      6.32 o 
   0   2  19        4.36        8.00      5.03 o 
   1   2  19        7.29        8.72      9.50 o 
   2   2  19        7.49        3.85      6.29 o 
   3   2  19        7.11       19.02      9.24 o 
  -2   3  19        1.04       10.19      8.58 o 
  -1   3  19       28.82       40.29     11.30 o 
   0   3  19        4.10        2.62      6.71 o 
   1   3  19       28.29       31.23      6.23 o 
  -4  -2  20       30.85       30.58      8.20 o 
  -3  -2  20        2.76       -6.98      6.98 o 
  -2  -2  20       10.55       12.61     12.40 o 
  -1  -2  20        5.32        5.44      9.13 o 
  -6  -1  20        1.84        3.07     10.72 o 
  -5  -1  20       10.89       -0.16      8.16 o 
  -4  -1  20       33.50       17.37      7.31 o 
  -3  -1  20        6.24        3.51      7.75 o 
  -2  -1  20        4.00       -2.41      6.41 o 
  -1  -1  20        9.81       13.24      6.85 o 
   0  -1  20       60.04       50.38     10.74 o 
   1  -1  20        1.04        0.30      6.56 o 
  -6   0  20       10.87       13.65     10.40 o 
  -5   0  20        5.77        4.98      5.10 o 
  -4   0  20        4.85        2.47      6.06 o 
  -3   0  20       27.38       14.93      5.88 o 
  -2   0  20       72.39       65.63     14.07 o 
  -1   0  20       11.84       11.28      7.79 o 
   0   0  20        5.93       20.82      7.71 o 
   1   0  20        0.17       19.81      7.95 o 
   2   0  20       20.63       22.49      6.87 o 
  -6   1  20        1.25       10.79      5.44 o 
  -5   1  20       11.17        5.26      5.31 o 
  -4   1  20       33.49       44.86     14.96 o 
  -3   1  20        6.55       13.76      8.36 o 
  -2   1  20        5.35       12.01      6.95 o 
  -1   1  20       10.15       16.39     12.06 o 
   0   1  20       61.22       70.57     24.04 o 
   1   1  20        1.59        1.46      5.28 o 
  -4   2  20       31.85       21.17      7.47 o 
  -3   2  20        2.55       -3.91      4.59 o 
  -2   2  20       11.86        5.70      3.68 o 
  -1   2  20        4.95       -0.80      3.39 o 
                                                 
